# Supplementary material for: A Genome-Wide Characterization of MicroRNA Genes in Maize
Source: PLoS Genet. 2009 Nov 20;5(11):e1000716. doi: 10.1371/journal.pgen.1000716 (PMC2773440; doi:10.1371/journal.pgen.1000716)
Supplement: Table S2 — High-confidence maize miRNA genes. (0.06 MB XLS) [file pgen.1000716.s002.xls]

## Sheet: Table
Table S2: High confidence maize miRNA genes.
Family	miRNA Name	pre-miRNA chr	pre_miRNA start	pre_miRNA end	pre_miRNA strand	miR seq	miR*_seq	target_count	Orientation	Race	root RPM	seedling RPM	tassel RPM	ear RPM	pollen RPM
miR156	zma-MIR156a	chr4	91198421	91198547	-	UGACAGAAGAGAGUGAGCAC	GCUCACUUCUCUCUCUGUCAGU	25	5'	✓	5718.59	12731	135.05	295.37	733.62
miR156	zma-MIR156b	chr3	7602113	7602200	+	UGACAGAAGAGAGUGAGCAC	GCUCACCCUCUAUCUGUCAGU	25	5'	✓	6450.6	13965.4	165.35	313.52	754.32
miR156	zma-MIR156c	chr3	7601812	7601915	+	UGACAGAAGAGAGUGAGCAC	GCUCACUUCUCUCUCUGUCAGC	25	5'	✓	5689.02	12662.4	135.78	295.37	731.49
miR156	zma-MIR156d	chr5	91652003	91652099	-	UGACAGAAGAGAGUGAGCAC	GCUCACUUCUCUUUCUGUCAGC	25	5'		5927.9	14111.2	158.05	315.17	734.23
miR156	zma-MIR156e	chr2	31945945	31946037	+	UGACAGAAGAGAGUGAGCAC	GCUCACUGCUCUCUCUGUCAUC	25	5'	✓	5648.95	12642.1	135.05	295.37	729.66
miR156	zma-MIR156f	chr2	177293554	177293690	-	UGACAGAAGAGAGUGAGCAC	GCUCACUUCUCUUUCUGUCAGC	25	5'	✓	5739.94	12720.7	134.69	295.37	726.01
miR156	zma-MIR156g	chr7	110563773	110563892	+	UGACAGAAGAGAGUGAGCAC	GCUCACUUCUCUUUCUGUCAGC	25	5'	✓	5739.94	12720.7	134.69	295.37	726.01
miR156	zma-MIR156h	chr10	128172800	128172883	-	UGACAGAAGAGAGUGAGCAC	GCUCACUGCUCUUUCUGUCAUC	25	5'		5688.64	12630.8	135.78	295.37	737.27
miR156	zma-MIR156i	chr4	136297023	136297125	-	UGACAGAAGAGAGUGAGCAC	GCUCACUGCUCUAUCUGUCAUC	25	5'		5642.21	12638.7	135.78	295.37	773.19
miR156	zma-MIR156j	chr7	124932030	124932120	-	UGACAGAAGAGAGAGAGCACA	UGCUCUCUGCUCUCACUGUCAUC	27	5'	✓	20.59	53.18	30.3	49.5	2.44
miR156	zma-MIR156k	chr6	96318200	96318290	-	UGACAGAAGAGAGCGAGCAC	GCUCGCUUCUCUUUCUGUCAGC	23	5'		221.29	519.08	6.57	18.15	3.65
miR156	zma-MIR156l	chr5	183046938	183047028	+	UGACAGAAGAGAGUGAGCAC	GCUCACUGCUCUAUCUGUCACC	25	5'		5645.21	12645.9	135.78	295.37	731.79
miR159	zma-MIR159a	chr8	10508801	10509008	+	UUUGGAUUGAAGGGAGCUCUG	GAGCUCCUAUCAUUCCAAUGA	20	3'	✓	6651.66	13963.3	5513.69	4030.38	875.47
miR159	zma-MIR159b	chr8	10705144	10705326	+	UUUGGAUUGAAGGGAGCUCUG	GUGCUCCCUUCAAACCAAUAA	20	3'		6626.95	13912.9	5476.1	4011.4	883.99
miR159	zma-MIR159c	chr3	2710787	2710965	-	CUUGGAUUGAAGGGAGCUCCU	GAGCUCCCUUCGAUCCAAUCC	18	3'	✓	86.12	38.08	0	19.8	3.35
miR159	zma-MIR159d	chr8	31783351	31783551	+	CUUGGAUUGAAGGGAGCUCCU	GAGCUCCCUUCGAUCCAAUCCA	18	3'	✓	85.37	38.08	0	19.8	3.35
miR159	zma-MIR159e	chr1	245137115	245137242	-	AUUGGUUUGAAGGGAGCUCCA	CAGCUCCUGCAGCAUCUGUUC	11	3'	✓	0	0	0	0	0
miR159	zma-MIR159f	chr3	25136695	25136910	-	UUUGGAUUGAAGGGAGCUCUG	GAGCUCCUCUCAUUCCAAUGA	20	3'	✓	6645.3	13942.4	5499.09	4021.3	875.47
miR159	zma-MIR159g	chr4	25585804	25586056	+	UUUGGAGUGAAGGGAGUUCUG	GUGCUCCCUUCACACCAAUAA	10	3'		48.68	80.62	39.06	28.88	4.57
miR159	zma-MIR159h	chr8	10645067	10645267	+	UUUGGAGUGAAGGGAGCUCUG	GUGCUCCCUUCACACCAAUAA	11	3'	✓	53.92	94.69	47.45	31.35	175.34
miR159	zma-MIR159i	chr8	10648910	10649162	+	UUUGGAGUGAAGGGAGCUCUG	GUGCUCCCUUCACACCAAUAA	11	3'		53.92	94.69	47.45	31.35	175.34
miR159	zma-MIR159j	chr8	10660875	10661127	+	UUUGGAUUGAAGGGAGCUCUG	GUGCUCCCUUCAAACCAAUAA	20	3'		6626.95	13912.9	5475.37	4011.4	883.99
miR159	zma-MIR159k	chr8	10701248	10701448	+	UUUGGAUUGAAGGGAGCUCUG	GUGCUCCCUUCAAACCAAUAA	20	3'		6626.95	13912.9	5476.1	4011.4	883.99
miR160	zma-MIR160a	chr4	242019451	242019554	-	UGCCUGGCUCCCUGUAUGCCA	GCGUGCAAGGGGCCAAGCAUG	7	5'	✓	71.89	15.44	25.55	5.78	0
miR160	zma-MIR160b	chr5	42359029	42359114	-	UGCCUGGCUCCCUGUAUGCCA	GCGUGCAAGGAGCCAAGCAUG	7	5'	✓	298.42	292.65	127.39	252.47	11.26
miR160	zma-MIR160c	chr6	9243585	9243677	+	UGCCUGGCUCCCUGUAUGCCA	GCGUGCAUGGUGCCAAGCAUA	7	5'	✓	7.86	8.58	25.55	5.78	0
miR160	zma-MIR160d	chr1	282533931	282534038	-	UGCCUGGCUCCCUGUAUGCCA	GCGUGCGUGGAGCCAAGCAUG	7	5'	✓	7.86	8.58	28.47	8.25	0
miR160	zma-MIR160f	chr2	234574901	234574982	-	UGCCUGGCUCCCUGUAUGCCG	GCGUGCGAGGUGCCAGGCAUG	15	5'		0	0	0	1.65	0
miR160	zma-MIR160g	chr6	90346957	90347043	+	UGCCUGGCUCCCUGUAUGCCA	GCGUGCAAGGAGCCAAGCAUG	7	5'		297.29	291.27	127.39	252.47	11.87
miR160	zma-MIR160h	chr9	55325143	55325228	+	UGCCUGGCUCCCUGUAUGCCA	GCGUGCAAGGAGCCAAGCAUG	7	5'		298.42	292.65	127.39	252.47	11.26
miR162	zma-MIR162	chr5	181256474	181256604	-	UCGAUAAACCUCUGCAUCCAG	GGGCGCAGUGGUUUAUCGAUC	2	3'	✓	1.12	2.74	8.4	13.2	0.61
miR164	zma-MIR164a	chr2	213615191	213615311	+	UGGAGAAGCAGGGCACGUGCA	CACGUGUUCUCCUUCUCCAUC	20	5'	✓	988.48	2057.45	420.85	478.53	16.44
miR164	zma-MIR164b	chr6	141804685	141804779	+	UGGAGAAGCAGGGCACGUGCA	AUGUGCCCAUCUUCUCCACC	20	5'	✓	985.86	2057.1	415.37	471.93	16.44
miR164	zma-MIR164c	chr6	153498572	153498812	-	UGGAGAAGCAGGGCACGUGCA	CAUGUGCCCUUCUUCUCCAUC	20	5'	✓	985.11	2056.08	415.37	471.93	16.44
miR164	zma-MIR164d	chr7	167014750	167014929	-	UGGAGAAGCAGGGCACGUGCA	CACGUGGUCUCCUUCUCCAU	20	5'	✓	1014.69	2062.59	421.21	478.53	16.44
miR164	zma-MIR164e	chr1	46979603	46979719	+	UGGAGAAGCAGGACACGUGAG	CAUGUGUCCGCCCUCUCCACC	12	5'		124.68	46.32	0	0	0.61
miR164	zma-MIR164f	chr4	175585200	175585308	+	UGGAGAAGCAGGGCACGUGCU	CACGUGCGCUCCUUCUCCAAC	15	5'		301.79	80.97	8.76	17.33	9.74
miR164	zma-MIR164g	chr6	138481060	138481231	-	UGGAGAAGCAGGGCACGUGCA	CACGUGCUCCCCUUCUCCACC	20	5'		983.99	2053.33	416.47	471.93	16.44
miR164	zma-MIR164h	chr8	117400781	117401000	+	UGGAGAAGCAGGGCACGUGUG	CAUGUGCCCUUCUUCUCCAUC	14	5'		1.87	1.72	0	0	0
miR166	zma-MIR166a	chr6	83064618	83064824	-	UCGGACCAGGCUUCAUUCCCC	GGAAUGUUGUCUGGCUCGGGG	7	3'	✓	591.22	246.67	206.96	244.22	97.11
miR166	zma-MIR166b	chr1	222884234	222884350	+	UCGGACCAGGCUUCAUUCCCC	GGAAUGUUGUCUGGUUCAAGG	7	3'	✓	1004.96	314.6	301.13	287.94	98.63
miR166	zma-MIR166c	chr4	149531059	149531151	+	UCGGACCAGGCUUCAUUCCCC	GGAAUGUUGUCUGGCUCGAGG	7	3'		655.62	255.25	196.01	264.84	119.94
miR166	zma-MIR166d	chr5	21811795	21811901	-	UCGGACCAGGCUUCAUUCCCC	GGAAUGUUGUCUGGUUCAAGG	7	3'		1004.96	314.6	301.13	287.94	98.63
miR166	zma-MIR166g	chr1	13498009	13498135	+	UCGGACCAGGCUUCAUUCCCC	GGAAUGUUGUCUGGUUGGAGA	7	3'	✓	496.49	320.09	150.02	192.24	68.19
miR166	zma-MIR166h	chr1	273716856	273716932	-	UCGGACCAGGCUUCAUUCCCC	GGAAUGACGUCCGGUCCGAAC	7	3'		494.24	319.75	147.1	192.24	68.19
miR166	zma-MIR166i	chr1	240574337	240574420	+	UCGGACCAGGCUUCAUUCCCC	GGAAUGUCGUCUGGCGCGAGA	7	3'		578.11	241.53	184.69	238.44	97.11
miR166	zma-MIR166j	chr7	119086851	119086966	+	UCGGACCAGGCUUCAAUCCCU	GGUUUGUUUGUCUGGUUCAAGG	2	3'	✓	3.74	12.35	67.16	54.45	0.91
miR166	zma-MIR166k	chr5	209830443	209830572	-	UCGGACCAGGCUUCAAUCCCU	GGAUUGUUGUCUGGCUCGGGG	2	3'	✓	3.74	6.52	67.53	56.1	0.91
miR166	zma-MIR166l	chr3	89667412	89667508	-	UCGGACCAGGCUUCAUUCCUC	GAAUGGAGGCUGGUCCAAGA	7	3'		105.21	56.61	106.95	138.61	31.05
miR166	zma-MIR166m	chr5	209830714	209830831	-	UCGGACCAGGCUUCAUUCCUC	GGAAUGUUGGCUGGCUCGAGG	7	3'	✓	14.23	49.75	159.14	121.28	5.17
miR166	zma-MIR166n	chr4	177224263	177224359	+	UCGGACCAGGCUUCAAUCCCU	GGAUUGUUGUCUGGCUCGGUG	2	3'		3.74	8.58	93.81	67.65	0.91
miR167	zma-MIR167a	chr3	115392919	115393077	+	UGAAGCUGCCAGCAUGAUCUA	GAUCAUGCAUGACAGCCUCAUU	8	5'	✓	2145.83	2872.95	7809.91	6887.53	328.15
miR167	zma-MIR167b	chr5	7648848	7648942	+	UGAAGCUGCCAGCAUGAUCUA	GAUCAUGCUGUGACAGUUUCACU	8	5'	✓	2171.67	2860.25	7805.53	6883.41	330.89
miR167	zma-MIR167c	chr5	4293574	4293674	+	UGAAGCUGCCAGCAUGAUCUA	GAUCAUGCUGUGGCAGCCUCACU	8	5'	✓	2145.83	2872.95	7814.29	6887.53	328.15
miR167	zma-MIR167d	chr1	286642587	286642688	-	UGAAGCUGCCAGCAUGAUCUA	GGUCAUGCUGCUGCAGCCUCACU	8	5'	✓	2145.83	2872.95	7810.64	6887.53	328.15
miR167	zma-MIR167e	chr7	9698743	9698827	-	UGAAGCUGCCAGCAUGAUCUG	GAUCAUGCUGUGCAGUUUCAUC	11	5'	✓	1723.85	3168	71.54	150.16	36.53
miR167	zma-MIR167f	chr3	190318430	190318514	+	UGAAGCUGCCAGCAUGAUCUG	GAUCGUGCUGCGCAGUUUCACC	11	5'	✓	1702.14	3153.59	71.54	150.16	35.31
miR167	zma-MIR167g	chr3	115394886	115395094	+	UGAAGCUGCCAGCAUGAUCUG	GGUCAUGCUGUAGUUUCAUC	11	5'	✓	6364.48	22095	273.39	773.9	87.67
miR167	zma-MIR167h	chr6	92212951	92213057	-	UGAAGCUGCCAGCAUGAUCUG	GAUCAUGUUGCAGCUUCAC	11	5'	✓	6495.15	22180.4	273.39	782.15	88.28
miR167	zma-MIR167i	chr9	107222251	107222344	-	UGAAGCUGCCAGCAUGAUCUG	GAUCAUGUUGCAGCUUCAC	11	5'	✓	6495.15	22180.4	273.39	782.15	88.28
miR167	zma-MIR167j	chr1	12555014	12555123	+	UGAAGCUGCCAGCAUGAUCUG	GAUCAUGUGGCAGUUUCAUU	11	5'		1705.13	3161.82	71.54	150.16	35.92
miR168	zma-MIR168a	chr5	73637001	73637068	-	UCGCUUGGUGCAGAUCGGGAC	CCCGCCUUGCACCAAGUGAA	3	5'		15381.8	10364.4	2469.23	3877.74	4046.77
miR168	zma-MIR168b	chr4	244717574	244717641	-	UCGCUUGGUGCAGAUCGGGAC	CCCGCCUUGCAUCAAGUGAA	3	5'	✓	15393.7	10364.8	2472.15	3877.74	4039.47
miR169	zma-MIR169a	chr3	37277947	37278041	+	CAGCCAAGGAUGACUUGCCGA	GGCAAGUUGUUCUUGGCUACA	7	5'	✓	124.68	318.72	33.58	19.8	0
miR169	zma-MIR169b	chr8	4766596	4766716	-	CAGCCAAGGAUGACUUGCCGA	GGCAAGUUGUUCUUGGCUACA	7	5'	✓	124.68	303.97	32.49	15.68	0
miR169	zma-MIR169c	chr2	11193637	11193736	-	CAGCCAAGGAUGACUUGCCGG	GGCAAGUCUGUCCUUGGCUACA	7	5'	✓	4947.65	14276.9	299.67	311.87	9.13
miR169	zma-MIR169d	chr4	47240580	47240671	+	UAGCCAAGGAUGACUUGCCUA	GGCAGUCUCCUUGGCUAG	8	5'		174.11	1237.14	32.12	29.7	1.22
miR169	zma-MIR169f	chr5	164213909	164214024	+	UAGCCAAGGAUGACUUGCCUA	GGCAUGUCUUCCUUGGCUACU	8	5'		173.36	1234.4	32.12	29.7	1.22
miR169	zma-MIR169i	chr4	47028367	47028523	+	UAGCCAAGGAUGACUUGCCUG	GGCAGUCUCCUUGGCUAGCC	10	5'	✓	635.77	389.4	37.96	10.73	8.22
miR169	zma-MIR169j	chr2	189774610	189774727	+	UAGCCAAGGAUGACUUGCCUG	GGCAGUCUCCUUGGCUAGUC	10	5'	✓	748.1	527.66	37.96	12.38	8.22
miR169	zma-MIR169k	chr7	129971616	129971714	-	UAGCCAAGGAUGACUUGCCUG	GGCAGUCUCCUUGGCUAGCC	10	5'	✓	636.52	388.02	37.96	10.73	8.22
miR169	zma-MIR169l	chr1	297156551	297156640	+	UAGCCAGGGAUGAUUUGCCUG	GGCAAAUCAUCCCUGCUACC	4	5'		3.37	274.12	0	4.95	0
miR169	zma-MIR169m	chr3	98461008	98461109	+	UAGCCAAGAAUGGCUUGCCUA	GGCAUCCAUUCUUGGCUAAG	7	5'		2.62	73.08	0	0	0
miR169	zma-MIR169n	chr3	228420373	228420477	+	UAGCCAAGAAUGGCUUGCCUA	GGCAGGCCUUCUUGGCUAAG	7	5'		0	6.86	0	0	0
miR169	zma-MIR169o	chr4	12849181	12849319	+	UAGCCAAGAAUGACUUGCCUA	GGCAGGUCUUCUUGGCUAGC	8	5'		17.6	1.72	0	0	1.22
miR169	zma-MIR169p	chr7	105703950	105704015	-	UAGCCAAGGAUGACUUGCCGG	GGCAAGUCAUCUGGGGCUACG	7	5'		171.86	352.69	605.54	771.42	46.57
miR169	zma-MIR169q	chr8	125193482	125193588	+	UAGCCAAGAAUGGCUUGCCUA	GGCAGGCCUUCUGGCUAAG	7	5'		0	2.06	0	0	0
miR169	zma-MIR169r	chr9	106044966	106045092	-	CAGCCAAGGAUGACUUGCCGG	GGCAAGUUGUCCUUGGCUACA	7	5'		4930.8	14251.5	296.02	301.97	9.13
miR171	zma-MIR171a	chr4	240118490	240118589	+	UGAUUGAGCCGCGCCAAUAUC	UAUUGGCGAGGUUCAAUCAGA	7	3'		8.24	48.37	21.54	11.55	3.65
miR171	zma-MIR171b	chr10	142605624	142605709	-	UGAUUGAGCCGUGCCAAUAUC	GAUAUUGGCGCGGUUCAAUC	6	3'	✓	3708.31	15553.5	7904.08	5253.93	806.07
miR171	zma-MIR171c	chr2	8871210	8871289	-	UGACUGAGCCGUGCCAAUAUC	UAUUGGUGCGGUUCAAUCAGA	1	3'	✓	6.37	22.64	11.68	3.3	0.61
miR171	zma-MIR171d	chr9	121888825	121888907	-	UGAUUGAGCCGUGCCAAUAUC	UGUUGGCUCGGCUCACUCAGA	6	3'	✓	3706.06	15567.9	7681.8	5245.68	800.28
miR171	zma-MIR171e	chr1	7917654	7917741	+	UGAUUGAGCCGUGCCAAUAUC	UGUUGGCUCGGCUCACUCAGA	6	3'	✓	3706.06	15573.4	7683.26	5245.68	800.28
miR171	zma-MIR171f	chr5	8565942	8566060	+	UUGAGCCGUGCCAAUAUCACA	CGAUGUUGGCAUGGCUCAAUC	9	3'	✓	3793.3	15483.9	7614.27	5195.35	799.07
miR171	zma-MIR171g	chr7	44684863	44684936	-	GAGGUGAGCCGAGCCAAUAUC	UAUUGACUUGGCUCAUCUCUC	0	3'		0	0	0	0	0
miR171	zma-MIR171h	chr2	16726205	16726290	-	GUGAGCCGAACCAAUAUCACU	UGGUAUUGUUUCGGCUCAUGU	3	3'		201.07	31.22	6.94	9.9	5.17
miR171	zma-MIR171i	chr1	272306577	272306648	+	UGAUUGAGCCGUGCCAAUAUC	UGUUGGCACGGUUCAAUCAAA	6	3'	✓	3712.43	15480.4	7600.77	5195.35	851.42
miR171	zma-MIR171j	chr10	43935889	43935985	+	UGAUUGAGCCGUGCCAAUAUC	UAUUGACGCGGUUCAAUUCGA	6	3'	✓	3710.18	15565.2	7907.73	5258.88	806.68
miR171	zma-MIR171k	chr10	136948958	136949023	-	GUGAGCCGAACCAAUAUCACU	UGGUAUUGUUUCGGCUCAUGU	3	3'		201.07	31.22	6.94	9.9	5.17
miR171	zma-MIR171l	chr1	245008435	245008513	+	GGAUUGAGCCGCGUCAAUAUC	UAUUGGCGUGCCUCAAUCCGA	8	3'		0.75	4.12	1.1	1.65	0
miR171	zma-MIR171m	chr5	20201012	20201094	-	GGAUUGAGCCGCGUCAAUAUC	UAUUGGCGCGCCUCAAUCCGA	8	3'		0.75	4.12	1.1	1.65	0
miR171	zma-MIR171n	chr9	93709681	93709759	-	UGAUUGAGCCGCGCCAAUAUC	UAUUGGUGAGGUUCAAUCCGA	7	3'		8.99	48.37	21.54	11.55	3.65
miR172	zma-MIR172b	chr5	214935442	214935568	+	AGAAUCUUGAUGAUGCUGCA	CAGCACCAUCAAGAUUCACA	9	3'		90.99	134.49	328.87	183.16	15.52
miR172	zma-MIR172c	chr4	170217225	170217348	+	AGAAUCUUGAUGAUGCUGCA	CAGCACCACCAAGAUUCACA	9	3'	✓	72.64	134.14	325.22	178.21	11.87
miR172	zma-MIR172d	chr6	169045742	169045814	-	AGAAUCUUGAUGAUGCUGCA	CAGCACCAUCAAGAUUCACA	9	3'	✓	90.99	134.49	328.87	183.16	15.52
miR319	zma-MIR319a	chr3	210557873	210558045	+	UUGGACUGAAGGGUGCUCCC	GAGCUCUCUUCAGUCCACUC	9	3'	✓	6939.6	3142.27	2587.12	13205.8	162.86
miR319	zma-MIR319b	chr3	2764410	2764586	+	UUGGACUGAAGGGUGCUCCC	AGAGCGUCCUUCAGUCCACUC	9	3'	✓	8189.43	3303.51	2550.99	13852.6	180.51
miR319	zma-MIR319c	chr8	146886263	146886440	-	UUGGACUGAAGGGUGCUCCC	GAGCUCUCUUCAGUCCACUC	9	3'	✓	6790.57	3048.26	2548.43	12743.8	159.51
miR319	zma-MIR319d	chr8	31728688	31728859	-	UUGGACUGAAGGGUGCUCCC	AGCGUCCUUCAGUCCACUC	9	3'	✓	7503.48	3201.96	2532.74	13284.2	166.21
miR390	zma-MIR390a	chr1	291520857	291521038	+	AAGCUCAGGAGGGAUAGCGCC	CGCUAUCUAUCCUGAGCUCCA	8	5'		280.82	2219.72	1059.23	339.1	170.47
miR390	zma-MIR390b	chr5	2767513	2767705	+	AAGCUCAGGAGGGAUAGCGCC	CGCUAUCUAUCCUGAGCUCCA	8	5'		280.82	2220.41	1059.23	339.1	170.47
miR393	zma-MIR393	chr2	736535	736626	+	UCCAAAGGGAUCGCAUUGAUCU	AUCAGUGCAAUCCCUUUGGAAU	2	5'	✓	281.57	624.4	132.13	74.25	10.96
miR393	zma-MIR393b	chr3	18361798	18361906	+	UCCAAAGGGAUCGCAUUGAUCC	AUCAAUGCGAUCCUUUUGGAGG	2	5'		343.35	216.48	51.83	18.98	10.96
miR393	zma-MIR393c	chr10	148231076	148231173	-	UCCAAAGGGAUCGCAUUGAUCU	GUCAGUGCAAUCCCUUUGGAAU	2	5'		281.57	623.03	132.13	74.25	10.96
miR394	zma-MIR394a	chr5	193296455	193296547	+	UUGGCAUUCUGUCCACCUCC	AGGUGGGCAUACUGCCAAUG	5	5'	✓	6.37	4.46	38.69	9.08	0.61
miR394	zma-MIR394b	chr4	153293337	153293425	+	UUGGCAUUCUGUCCACCUCC	AGGUGGGCAUACUGCCAAUG	5	5'	✓	6.37	4.46	38.69	9.08	0.61
miR395	zma-MIR395a	chr2	6319238	6319348	-	GUGAAGUGUUUGGGGGAACUC	GUUCUCCUCAAACCACUUCAGUU	4	3'		32.57	38.77	12.05	0	0
miR395	zma-MIR395b	chr2	6318583	6318658	-	GUGAAGUGUUUGGGGGAACUC	GUUCCCUACAAGCACUUCACAA	4	3'		32.57	38.08	12.05	0	0
miR395	zma-MIR395c	chr10	78978705	78978842	-	GUGAAGUGUUUGGAGGAACUC	GUUCCCUGCAAACACUUCACCA	4	3'		0	0	0	0	0
miR395	zma-MIR395d	chr2	6308283	6308349	-	GUGAAGUGUUUGGGGGAACUC	GUUCUAUGCAAGCACUUCACGA	4	3'		32.57	38.08	12.05	0	0
miR395	zma-MIR395e	chr2	6307947	6308031	-	GUGAAGUGUUUGGGGGAACUC	GUUCCCUUCAAGCACUUCACAU	4	3'		33.32	38.77	12.05	0	0
miR395	zma-MIR395f	chr2	6308123	6308193	-	GUGAAGUGUUUGGGGGAACUC	GUUACCUACAAGCACGUCUCGA	4	3'		32.57	38.08	12.05	0	0
miR395	zma-MIR395g	chr2	6307467	6307533	-	GUGAAGUGUUUGGGGGAACUC	GUUCUAUGCAAGCACUUCACGA	4	3'		32.57	38.08	12.05	0	0
miR395	zma-MIR395h	chr2	6317588	6317673	-	GUGAAGUGUUUGGGGGAACUC	GUUCCCUUCAAGCACUUCACAU	4	3'		33.32	38.77	12.05	0	0
miR395	zma-MIR395i	chr2	6317765	6317835	-	GUGAAGUGUUUGGGGGAACUC	GUUCCCUACAAGCACUUCACGA	4	3'		32.57	38.08	12.05	0	0
miR395	zma-MIR395j	chr2	6318406	6318491	-	GUGAAGUGUUUGGGGGAACUC	GUUCCCUUCAAGCACUUCACAU	4	3'		33.32	38.77	12.05	0	0
miR395	zma-MIR395k	chr10	78978258	78978342	-	GUGAAGUGUUUGAGGAAACUC	GUUUCCUUCAAGCACUUCACAU	2	3'		0	0	0	0	0
miR395	zma-MIR395l	chr10	78978429	78978510	-	GUGAAGUGUUUGGAGGAACUC	GUUCCUUCCAAACACUUCACCA	4	3'		0	0	0	0	0
miR395	zma-MIR395m	chr10	78978558	78978640	-	GUGAAGUGUUUGGAGGAACUC	GUUCCUUUCAAACACUUCACAU	4	3'		0	0	0	0	0
miR395	zma-MIR395n	chr10	144308658	144308724	+	GUGAAGUGUUUGGGGGAACUC	GUUCUCUACAAGCACUUCACGA	4	3'		32.57	38.08	12.05	0	0
miR395	zma-MIR395o	chr10	144308831	144309057	+	GUGAAGUGUUUGGGUGAACUC	GUUCUCUUCAAGCACUUCACGA	5	3'		35.57	40.14	12.05	0	0
miR395	zma-MIR395p	chr10	144309149	144309238	+	GUGAAGUGUUUGGGGGAACUC	GUUCCCUUCAAGCACUUCACAU	4	3'		33.32	38.77	12.05	0	0
miR396	zma-MIR396a	chr4	172385960	172386062	+	UUCCACAGCUUUCUUGAACUG	GUUCAAUAAAGCUGUGGGAAA	4	5'	✓	207.43	189.38	19.71	12.38	476.7
miR396	zma-MIR396b	chr9	15254382	15254518	-	UUCCACAGCUUUCUUGAACUG	GUUCAAUAAAGCUGUGGGAAA	4	5'	✓	207.43	189.38	19.71	12.38	476.7
miR396	zma-MIR396c	chr2	1947328	1947514	-	UUCCACAGGCUUUCUUGAACU	UUCAAGAAAGCCCAUGGAAA	15	5'		1578.95	2032.75	8.03	22.28	25.57
miR396	zma-MIR396d	chr10	147441846	147442074	+	UUCCACAGGCUUUCUUGAACUG	GUUCAAGAAAGCCCAUGGAAAC	15	5'		1578.95	2032.75	8.03	22.28	25.57
miR396	zma-MIR396e	chr4	172390922	172391088	-	UUCCACAGCUUUCUUGAACUU	GGUCAAGAAAGCCGUGGGAAG	8	5'		5.99	441.89	30.66	12.38	4.87
miR396	zma-MIR396f	chr5	213536958	213537075	+	UUCCACAGCUUUCUUGAACUU	GGUCAAGAAAGCUGUGGGAAG	8	5'		7.86	849.46	55.48	23.1	4.87
miR396	zma-MIR396g	chr5	213547453	213547567	+	UCCCACAGCUUUAUUGAACUG	GUUCAAGAAAGCUGUGGAAGA	1	5'		27.71	43.23	5.84	4.95	178.99
miR397	zma-MIR397a	chr3	178908424	178908567	-	UCAUUGAGCGCAGCGUUGAUG	UAGCCGUUAGCGCUCAUUAACU	4	5'		7.11	12.01	2.19	0	5.78
miR397	zma-MIR397b	chr5	81715330	81715414	-	UCAUUGAGCGCAGCGUUGAUG	CCAGCGCUGCACUCAAUUACG	4	5'		250.86	556.13	128.12	16.5	169.25
miR398	zma-MIR398a	chr2	166626805	166626945	+	UGUGUUCUCAGGUCGCCCCCG	GGGGCGAACUGAGAACACAUG	2	3'		38.19	83.71	29.2	0	12.18
miR398	zma-MIR398b	chr7	40743759	40743867	+	UGUGUUCUCAGGUCGCCCCCG	GGGGCGGACUGGGAACACAUG	2	3'		65.52	113.9	38.33	0	15.52
miR399	zma-MIR399a	chr4	234244931	234245015	-	UGCCAAAGGAGAAUUGCCCUG	GUGCGGUUCUCCUCUGGCACG	4	3'	✓	84.62	43.23	1.46	4.13	0
miR399	zma-MIR399b	chr4	153837641	153837724	-	UGCCAAAGGAGAGCUGUCCUG	GUGCAGCUCUCCUCUGGCAUG	3	3'	✓	1.12	1.03	0	0	0
miR399	zma-MIR399c	chr6	159807920	159808088	-	UGCCAAAGGAGAAUUGCCCUG	GGGUACGUCUCCUUUGGCACA	4	3'	✓	84.62	43.23	1.46	4.13	0
miR399	zma-MIR399d	chr3	187461029	187461154	+	UGCCAAAGGAGAGCUGCCCUG	GUGUGGCUCUCCUCUGGCAUG	2	3'	✓	0	1.03	0	0	1.83
miR399	zma-MIR399e	chr2	16262187	16262272	-	UGCCAAAGGAGAGUUGCCCUG	GGGCUUCUCUUUCUUGGCAGG	8	3'	✓	49.05	92.63	14.24	33.83	1.83
miR399	zma-MIR399f	chr6	159815800	159815866	+	UGCCAAAGGAAAUUUGCCCCG	GGGCAACUUCUCCUUUGGCAGA	0	3'	✓	0	9.61	0	1.65	0.91
miR399	zma-MIR399g	chr4	234246113	234246181	+	UGCCAAAGGGGAUUUGCCCGG	GGGCAACCCCCCGUUGGCAGG	1	3'		9.74	101.55	0	0	0
miR399	zma-MIR399h	chr5	146148622	146148716	+	UGCCAAAGGAGAAUUGCCCUG	GUGCAGUUCUCCUCUGGCACG	4	3'		84.62	43.23	1.46	4.13	0
miR399	zma-MIR399i	chr5	146157568	146157659	+	UGCCAAAGGAGAGUUGCCCUG	GUGCGGCUCUCCUCUGGCAUG	8	3'		49.05	90.57	14.24	33.83	1.83
miR399	zma-MIR399j	chr9	24326188	24326363	-	UGCCAAAGGAGAGUUGCCCUG	AGGCAGCUCUCCUCUGGCAGG	8	3'		49.05	90.57	14.24	33.83	1.83
miR408	zma-MIR408b	chr8	38489971	38490118	-	CUGCACUGCCUCUUCCCUGGC	CAGGGACGAGGCAGAGCAUGG	16	3'		74.14	39.45	15.33	0	11.87
miR482	zma-MIR482	chr1	158028583	158028705	+	UCUUCCUUGUUCCUCCCAUU	UGGGAGAUGAAGGAGCCUU	12	3'		0	0	0	0	0
miR528	zma-MIR528a	chr1	6388515	6388638	+	UGGAAGGGGCAUGCAGAGGAG	CCUGUGCCUGCCUCUUCCAUU	8	5'		127.3	109.1	309.16	11.55	20.09
miR528	zma-MIR528b	chr9	149158152	149158230	-	UGGAAGGGGCAUGCAGAGGAG	CCUGUGCCUGCCUCUUCCAUU	8	5'		128.8	109.44	306.97	11.55	20.09
miR529	zma-MIR529	chr5	159918369	159918495	+	AGAAGAGAGAGAGUACAGCCU	GCUGUACCCUCUCUCUUCUUC	9	5'		644.01	359.2	15899	86.63	169.25
miR827	zma-MIR827	chr5	166748960	166749082	-	UUAGAUGACCAUCAGCAAACA	UUUGUUGGUGGUCAUUUAACC	2	3'		604.32	711.89	395.66	364.67	31.66
miR1432	zma-MIR1432	chr7	154759817	154759906	-	CUCAGGAGAGAUGACACCGAC	GGGUGUCAUCUCGCCUGAAGCA	1	5'		4.49	16.12	0	0	0.61
RPM: parts per million
