# Supplementary material for: A Genome-Wide Characterization of MicroRNA Genes in Maize
Source: PLoS Genet. 2009 Nov 20;5(11):e1000716. doi: 10.1371/journal.pgen.1000716 (PMC2773440; doi:10.1371/journal.pgen.1000716)
Supplement: Table S3 — Maize miRNA genes mapped to maize genome. (0.04 MB XLS) [file pgen.1000716.s003.xls]

## Sheet: Sheet1
Table S3: Maize miRNA genes mapped to maize genome
Family	miRNA Genes	5' RACE	3' RACE	RACE introns	pri-miRNA start	pri-miRNA end	full-length cDNA match		RACE length	FLcDNA length
miR156	zma-MIR156e	0	1	31946228-31946514	31946109	31946864	BT062408.1:loc:31945508-31950147:introns:31945782-31946517,31946862-31949721:FLCDNA maps with 2 introns, pre-miRNA falls within intron	BT085584.1:loc:31945526-31950325:introns:31945782-31949721:FLCDNA maps with 1 intron, pre-miRNA falls within intron
miR156	zma-MIR156f	3	1		177293310	177293921			612
miR156	zma-MIR156c/b	2	1	7602834-7602927	7601546	7603350			1711
miR156	zma-MIR156a	2	0		91198579	91198772
miR156	zma-MIR156i	0	0		0	0
miR156	zma-MIR156d	0	0		91652134	91652342
miR156	zma-MIR156l	0	0		183046772	183046959
miR156	zma-MIR156k	0	0		0	0
miR156	zma-MIR156g	1	0		110563486	110563832
miR156	zma-MIR156j	1	0		124932111	124932363
miR156	zma-MIR156h	0	0		0	0	EU977076.1:loc:128171714-128173358:introns:128171861-128171987,128172179-128173046:FLCDNA maps with 2 introns, pre-miRNA falls within intron
miR159	zma-MIR159e	0	0		0	0
miR159	zma-MIR159c	1	1		2710473	2711061			588
miR159	zma-MIR159f	0	1		25135872	25136698
miR159	zma-MIR159g	0	0		0	0
miR159	zma-MIR159a	2	3	10509546-10509636	10508486	10509873	BT034981.1:loc:10508516-10509885		1343	1369
miR159	zma-MIR159h	0	0		0	0
miR159	zma-MIR159i	0	0		0	0	EU947090.1:loc:10648278-10649249			985
miR159	zma-MIR159j	0	0		0	0
miR159	zma-MIR159k	0	0		0	0
miR159	zma-MIR159b	0	0		0	0
miR159	zma-MIR159d	0	1		31783499	31783915
miR160	zma-MIR160d	0	1		282533654	282534041
miR160	zma-MIR160f	0	0		0	0
miR160	zma-MIR160a	1	1		242019138	242019940	BT068739.1:loc:242019147-242020112		803	965
miR160	zma-MIR160b	2	1		42358687	42359424	BT084457.1:loc:42358141-42359410:FLCDNA maps to 2 regions		733	1269
miR160	zma-MIR160c	1	0		9243356	9243580
miR160	zma-MIR160g	0	0		0	0
miR160	zma-MIR160b	0	0		0	0	BT084457.1:loc:55324847-55326116:FLCDNA maps to 2 regions			1269
miR162	zma-MIR162	3	1		181256320	181257009	BT061256.1:loc:181254141-181256921		690	2780
miR164	zma-MIR164e	0	0		0	0
miR164	zma-MIR164a	1	0		213615094	213615288
miR164	zma-MIR164f	0	0		0	0
miR164	zma-MIR164g	0	0		0	0
miR164	zma-MIR164b	1	0		141804572	141804756
miR164	zma-MIR164c	1	2	153498980-153499050 153498980-153499050	153498317	153499438			1050
miR164	zma-MIR164d	1	1		167014425	167015059
miR164	zma-MIR164h	0	0		0	0
miR166	zma-MIR166g	1	2	13498311-13500506	13497931	13500794			668
miR166	zma-MIR166b	1	2		222884052	222884884	BT038999.1:loc:222883541-222884947	EU968522.1:loc:222884081-222884520	833	1406/455
miR166	zma-MIR166i	0	0		0	0
miR166	zma-MIR166h	0	0		0	0
miR166	zma-MIR166l	0	0		0	0
miR166	zma-MIR166c	0	0		0	0
miR166	zma-MIR166n	0	0		0	0	BT056134.1:loc:177223822-177225956			2134
miR166	zma-MIR166d	0	0		0	0	EU945393.1:loc:21810923-21811994:introns:21811724-21811724:1bp deletion			1094
miR166	zma-MIR166k/m	1	1		209829613	209830976			1364
miR166	zma-MIR166a	2	1		83064576	83065343
miR166	zma-MIR166j	1	3		119086648	119087128			481
miR167	zma-MIR167j	0	0		0	0
miR167	zma-MIR167d	2	4	286641745-286642015 286641738-286642015	286640843	286643014			1901
miR167	zma-MIR167a	1	1		115392569	115393203
miR167	zma-MIR167g	1	0		115394766	115394969	BT062276.1:loc:115394776-115395904			1128
miR167	zma-MIR167f	0	1		190318502	190318803			1054
miR167	zma-MIR167c	0	1		4293637	4293831
miR167	zma-MIR167b	1	1		7648700	7649176			477
miR167	zma-MIR167h	1	0		92212936	92213271
miR167	zma-MIR167e	0	1	9698423-9698684	9698229	9698824
miR167	zma-MIR167i	1	1	107222050-107222186	107221890	107222458			432
miR168	zma-MIR168b	1	1		244716432	244717744	BT053999.1:loc:244715130-244717730		1313	2600
miR168	zma-MIR168a	0	0		0	0	EU941226.1:loc:73635305-73637131	BT069329.1:loc:73635338-73637118		1845/1780
miR169	zma-MIR169l	0	0		0	0
miR169	zma-MIR169j	1	4		189774333	189775522			1190
miR169	zma-MIR169c	1	1		11193297	11193867	EU946986.1:loc:11192983-11193860:introns:11193253-11193535:FLCDNA maps with 1 intron, pre-miRNA falls within exon	BT060668.1:loc:11192692-11193844	571	609/1152
miR169	zma-MIR169a	2	2		37277644	37278499			856
miR169	zma-MIR169m	0	0		0	0
miR169	zma-MIR169n	0	0		0	0
miR169	zma-MIR169o	0	0		0	0	EU941000.1:loc:12849076-12850149:introns:12849399-12849516:FLCDNA maps with 1 intron, pre-miRNA falls within exon			974
miR169	zma-MIR169i	0	2	47028677-47028784	47028546	47029236
miR169	zma-MIR169d	0	0		0	0
miR169	zma-MIR169f	0	0		0	0
miR169	zma-MIR169p	0	0		0	0
miR169	zma-MIR169k	1	1	129971147-129971550	129970704	129971835	EU968670.1:loc:129970845-129971835:introns:129971150-129971549:FLCDNA maps with 1 intron, pre-miRNA falls within exon		728	642
miR169	zma-MIR169b	1	4		4766254	4766881			628
miR169	zma-MIR169q	0	0		0	0
miR169	zma-MIR169r	0	0		0	0
miR171	zma-MIR171e	1	3		7917386	7918407			1022
miR171	zma-MIR171l	0	0		0	0
miR171	zma-MIR171i	0	1	272306705-2723073217321	272306563	272307512
miR171	zma-MIR171c	1	1		8870826	8871601			776
miR171	zma-MIR171h	0	0		0	0
miR171	zma-MIR171a	0	0		0	0
miR171	zma-MIR171f	1	2		8565805	8566338	BT069726.1:loc:8565816-8567382		534	1566
miR171	zma-MIR171m	0	0		0	0
miR171	zma-MIR171g	0	0		0	0
miR171	zma-MIR171n	0	0		0	0
miR171	zma-MIR171d	1	0		121888951	121889129	EU940714.1:loc:121887905-121889129:introns:121888239-121888387:FLCDNA maps with 1 intron, pre-miRNA falls within exon			1092
miR171	zma-MIR171j	2	2		43935472	43936175	BT035609.1:loc:43935416-43936654		704	1238
miR171	zma-MIR171k	0	0		0	0
miR171	zma-MIR171b	1	0		142605743	142605944
miR-172	zma-MIR172c	4	4		170216351	170217928			1578
miR-172	zma-MIR172b	0	0		0	0
miR-172	zma-MIR172d	1	2		169045432	169046728			1297
miR319	zma-MIR319b	2	0		2764156	2764411	BT055430.1:loc:2764180-2765535			1355
miR319	zma-MIR319a	1	0		210557478	210557938
miR319	zma-MIR319c	0	6		146885410	146886264
miR319	zma-MIR319d	0	2		31728085	31728852
miR390	zma-MIR390a	0	0		0	0
miR390	zma-MIR390b	0	0		0	0
miR393	zma-MIR393b	0	0		0	0
miR393	zma-MIR393	1	4	736701-736994 736701-736994 736701-736994 736701-736994	736428	737348			627
miR393	zma-MIR393c	0	0		0	0
miR394	zma-MIR394b	1	3		153293216	153294215	BT066604.1:loc:153292968-153294214		1000	1246
miR394	zma-MIR394a	1	1		193296354	193296610			254
miR395	zma-MIR395d	0	0		0	0
miR395	zma-MIR395e	0	0		0	0
miR395	zma-MIR395f	0	0		0	0
miR395	zma-MIR395g	0	0		0	0
miR395	zma-MIR395h	0	0		0	0
miR395	zma-MIR395i	0	0		0	0
miR395	zma-MIR395j	0	0		0	0
miR395	zma-MIR395b	0	0		0	0
miR395	zma-MIR395a	0	0		0	0
miR395	zma-MIR395k	0	0		0	0
miR395	zma-MIR395l	0	0		0	0
miR395	zma-MIR395m	0	0		0	0
miR395	zma-MIR395c	0	0		0	0
miR395	zma-MIR395n	0	0		0	0
miR395	zma-MIR395o	0	0		0	0
miR395	zma-MIR395p	0	0		0	0
miR396	zma-MIR396c	0	0		0	0
miR396	zma-MIR396a	2	0		172385737	172385961	EU941272.1:loc:172385771-172386482			728
miR396	zma-MIR396e	0	0		0	0
miR396	zma-MIR396f	0	0		0	0
miR396	zma-MIR396g	0	0		0	0
miR396	zma-MIR396b	1	1		15254195	15254621			427
miR396	zma-MIR396d	0	0		0	0	BT041660.1:loc:147441735-147445720:introns:147442186-147442344,147442544-147442622,147443162-147445528:FLCDNA maps with 3 introns, pre-miRNA falls within exon	EU950590.1:loc:147441724-147442595:introns:147442186-147442344:FLCDNA maps with 1 intron, pre-miRNA falls within exon		1380/730
miR397	zma-MIR397a	0	0		0	0
miR397	zma-MIR397b	0	0		0	0
miR398	zma-MIR398a	0	0		0	0
miR398	zma-MIR398b	0	0		0	0
miR399	zma-MIR399e	1	1		16261956	16262359			404
miR399	zma-MIR399d	1	1		187460993	187461214			222
miR399	zma-MIR399a	1	0		234244973	234245137
miR399	zma-MIR399b	1	0		153837696	153837817
miR399	zma-MIR399g	0	0		0	0
miR399	zma-MIR399h	0	0		0	0
miR399	zma-MIR399i	0	0		0	0
miR399	zma-MIR399c	1	1	159806475-159807330 159807445-159807773	159806270	159808180			726
miR399	zma-MIR399f	1	2		159815709	159816545			837
miR399	zma-MIR399j	0	0		0	0
miR408	zma-MIR408b	0	0		0	0	EU947091.1:loc:38489391-38490183			807
miR482	zma-MIR482	0	0		0	0
miR528	zma-MIR528a	0	0		0	0
miR528	zma-MIR528b	0	0		0	0
miR529	zma-MIR529	0	0		0	0
miR827	zma-MIR827	1	0		166749106	166749406	EU953543.1:loc:166748266-166749228			982
miR1432	zma-MIR1432	0	0		0	0
								Average	845	1260
The number in Column 5'RACE and 3'RACE are the number of transcripts.
0 means no RACE data.
