# Supplementary material for: A Genome-Wide Characterization of MicroRNA Genes in Maize
Source: PLoS Genet. 2009 Nov 20;5(11):e1000716. doi: 10.1371/journal.pgen.1000716 (PMC2773440; doi:10.1371/journal.pgen.1000716)
Supplement: Table S5 — Primers used in 5′ and 3′ RACE. (0.03 MB XLS) [file pgen.1000716.s005.xls]

## Sheet: RACE
Table S5: Primers used in 5' and 3' RACE
	5' RACE		3' RACE
	First Primer	Nesting Primer	First Primer	Nesting Primer
MIR156b	CGTGCTCACCCTCTATCTGTCAGTC	GTCACTCATCAAGCCCATCTGTCTTA	CGTGCTCACCCTCTATCTGTCAGTC	GTCACTCATCAAGCCCATCTGTCTTA
MIR156e	TGCTCACTGCTCTCTCTGTCATCC	GCCCTTATATCCTCCCTGCATGA	TGCTCACTGCTCTCTCTGTCATCC	GCCCTTATATCCTCCCTGCATGA
MIR156f	GCATCGGCCAGACTGCATCTAT	TCTATATACGGCTGCCCCAAAGC	GCATCGGCCAGACTGCATCTAT	TCTATATACGGCTGCCCCAAAGC
MIR159a	CTCTTTGGATTGAAGGGAGCTCTG	TGCATCCTGATCCACCCCTCCA	CTCTTTGGATTGAAGGGAGCTCTG	TGCATCCTGATCCACCCCTCCA
MIR159d	ATACCTCTCTGGTGCAGCAATGG	GGAGACGAACCGACCATCATCT	ATACCTCTCTGGTGCAGCAATGG	GGAGACGAACCGACCATCATCT
MIR160a	AGATGCTAAGGTTGCCTGCTGTG	ATGCATGCACTTTTGTTCGATTCA	AGATGCTAAGGTTGCCTGCTGTG	ATGCATGCACTTTTGTTCGATTCA
MIR160b	CTAGCAGGTTTGGTCGATCGATC	GATCGATCGGCTCGTGTCGTGT	CTAGCAGGTTTGGTCGATCGATC	GATCGATCGGCTCGTGTCGTGT
MIR160d	TAGCTAGTCGTTGGCTCCACTGC	GATCATCTCCTCCTCCCGTTTTG	TAGCTAGTCGTTGGCTCCACTGC	GATCATCTCCTCCTCCCGTTTTG
MIR162	AGTGGTTTATCGATCTCTTCCTTG	GTGGTTCAAGCGTTTTATTGTTG	AGTGGTTTATCGATCTCTTCCTTG	GTGGTTCAAGCGTTTTATTGTTG
MIR164c	TGCATGTGCCCTTCTTCTCCATC	TGCATGCAAGTAAGCAAAAAGACTG	TGCATGTGCCCTTCTTCTCCATC	TGCATGCAAGTAAGCAAAAAGACTG
MIR164d	ATCGGAGAAGCAATAAGCTAGCGAG	CTCCTTCTCCATCACGGTTCTTTC	ATCGGAGAAGCAATAAGCTAGCGAG	CTCCTTCTCCATCACGGTTCTTTC
MIR166a	TCGCTTCCTACTCCTATCTCGATCC	AGATCTCGGACCAGGCTTCATTC	TCGCTTCCTACTCCTATCTCGATCC	AGATCTCGGACCAGGCTTCATTC
MIR166b	GTCTTGCTTTCCGATTTGAGGATG	AGGCTTCATTCCCCTCAGGAATAG	GTCTTGCTTTCCGATTTGAGGATG	AGGCTTCATTCCCCTCAGGAATAG
MIR166d	TTGCTTCTGAGTGGAATGTTGTCTG	TGGTTCAAGGTCTTTTGCTTTGTG	TTGCTTCTGAGTGGAATGTTGTCTG	TGGTTCAAGGTCTTTTGCTTTGTG
MIR166f	CTTCGGACCAGGCTTCATTCC	GCTTCATTCCCCACGATTCACCA	CTTCGGACCAGGCTTCATTCC	GCTTCATTCCCCACGATTCACCA
MIR166g	TGGTTGGAGACCTAACACCACGAA	ACACCACGAATTAATCATCCATGC	TGGTTGGAGACCTAACACCACGAA	ACACCACGAATTAATCATCCATGC
MIR166j	GGGTGTACCTGTTGGTGATCTCG	GGACCAGGCTTCAATCCCTTTAAC	GGGTGTACCTGTTGGTGATCTCG	GGACCAGGCTTCAATCCCTTTAAC
MIR166k	GAGATTTCGGACCAGGCTTCAAT	GCTTCAATCCCTTTGACCATGC	GAGATTTCGGACCAGGCTTCAAT	GCTTCAATCCCTTTGACCATGC
MIR166m	ATCGTCTTGCTGCTCAGCTCCT	GCAGATCGTGTTTTGCCTGCTA	ATCGTCTTGCTGCTCAGCTCCT	GCAGATCGTGTTTTGCCTGCTA
MIR167a	GTGCCTGCAAATCGTTGTTAGATC	CCTTCACAATTCTGGGGCATGTA	GTGCCTGCAAATCGTTGTTAGATC	CCTTCACAATTCTGGGGCATGTA
MIR167b	GTGAGTTGAGTGAAGTGCCCAAGA	GAGGCTTGCGAGTGATGGTTAGAT	GTGAGTTGAGTGAAGTGCCCAAGA	GAGGCTTGCGAGTGATGGTTAGAT
MIR167c	ACAATAGCTCGAGGTGGTCATGC	GTCATGCCTTGCTAGATCATGCTG	ACAATAGCTCGAGGTGGTCATGC	GTCATGCCTTGCTAGATCATGCTG
MIR167d	GCCAGCATGATCTAGCTCTGAGTG	TGAGTGATCACCCGAAAAAGAACA	GCCAGCATGATCTAGCTCTGAGTG	TGAGTGATCACCCGAAAAAGAACA
MIR167e	TCCGAATGTTGATTGGTTGGTG	GAAGCTGCCAGCATGATCTGAG	TCCGAATGTTGATTGGTTGGTG	GAAGCTGCCAGCATGATCTGAG
MIR167f	TCTTTCGTTTACTGGCAACTTTGGA	CGCAGTTTCACCTGCTAATTGGA	TCTTTCGTTTACTGGCAACTTTGGA	CGCAGTTTCACCTGCTAATTGGA
MIR167i	GGTGGGGAAGAAAGAACACTTCG	ACACTTCGCTGGTGTGAGAGCTT	GGTGGGGAAGAAAGAACACTTCG	ACACTTCGCTGGTGTGAGAGCTT
MIR168b	CCGCCTTGCATCAAGTGAATC	TGCTGTGGTTCTGTCTTGTGTGAC	CCGCCTTGCATCAAGTGAATC	TGCTGTGGTTCTGTCTTGTGTGAC
MIR169a	ATGTGACGCCTCTTGATCTCGTC	GATCATCGGCAAGTTGTTCTTGG	ATGTGACGCCTCTTGATCTCGTC	GATCATCGGCAAGTTGTTCTTGG
MIR169b	CGGCAAGTTGTTCTTGGCTACAC	GCTCCTGATGTAAGGCTTTGTCGT	CGGCAAGTTGTTCTTGGCTACAC	GCTCCTGATGTAAGGCTTTGTCGT
MIR169c	TATGAGGTAGAGAACGGGATGCA	CTTAGTCGGCAAGTCTGTCCTTGG	TATGAGGTAGAGAACGGGATGCA	CTTAGTCGGCAAGTCTGTCCTTGG
MIR169h	CAGAATTGTGGACCTTTGTGTTG	ATTGCTCATGCTAGGCTCAATCG	CAGAATTGTGGACCTTTGTGTTG	ATTGCTCATGCTAGGCTCAATCG
MIR169i	GCTAGCCCTGACTCACTCTTACCG	CTAGCCTCTGCATCTCTCGTGTTG	GCTAGCCCTGACTCACTCTTACCG	CTAGCCTCTGCATCTCTCGTGTTG
MIR169j	ATCACAGGCAGTCTCCTTGGCTA	AAACCGATCCCTGGTTCATTCATA	ATCACAGGCAGTCTCCTTGGCTA	AAACCGATCCCTGGTTCATTCATA
MIR171c	CATGCATCCTCATTCCTTCTCAATC	TCTCAATCTTTCGCCAATTACTCCA	CATGCATCCTCATTCCTTCTCAATC	TCTCAATCTTTCGCCAATTACTCCA
MIR171e	TATGCCGCTGCTGTTTCTGATTG	TGATTGAGCCGTGCCAATATCTTA	TATGCCGCTGCTGTTTCTGATTG	TGATTGAGCCGTGCCAATATCTTA
MIR171f	AATTGATTGAGCCGTGCCAATATC	GACTACAGGTACGGGGGTTTTGTG	AATTGATTGAGCCGTGCCAATATC	GACTACAGGTACGGGGGTTTTGTG
MIR171i	TTGAACTGGTTGGCTGAGAGAGTG	CGGGCTACAGTTTTGGATGCTACT	TTGAACTGGTTGGCTGAGAGAGTG	CGGGCTACAGTTTTGGATGCTACT
MIR171j	GATCGAGGTGGGTGGCTAACTAAA	GTATTGACGCGGTTCAATTCGAG	GATCGAGGTGGGTGGCTAACTAAA	GTATTGACGCGGTTCAATTCGAG
MIR172c	ATGCTGCATCAGCAGACACTCAC	CACTCACTCATCACACCAACGTACC	ATGCTGCATCAGCAGACACTCAC	CACTCACTCATCACACCAACGTACC
MIR172d	ATGCTGCATCAGCAAACACTCAC	CTTACATCGATCTCACCCCTGGAC	ATGCTGCATCAGCAAACACTCAC	CTTACATCGATCTCACCCCTGGAC
MIR172e	GAATCTTGATGATGCTGCATTGGA	GCTGCATTGGATATCAAGGGCTAT	GAATCTTGATGATGCTGCATTGGA	GCTGCATTGGATATCAAGGGCTAT
MIR319c	CTTCAATTTGCCCAAACACTCCTC	CAAACACTCCTCGTGCATGAAATC	CTTCAATTTGCCCAAACACTCCTC	CAAACACTCCTCGTGCATGAAATC
MIR319d	AGCGGGAGGTAAAAGCTTCGATC	CACCGTCTTTGCTTGGACTGAA	AGCGGGAGGTAAAAGCTTCGATC	CACCGTCTTTGCTTGGACTGAA
MIR393	AGTCGACGACAAGATCAGTGCAATC	CAGTGCAATCCCTTTGGAATTTTC	AGTCGACGACAAGATCAGTGCAATC	CAGTGCAATCCCTTTGGAATTTTC
MIR394a	TCGCCGATCTTGCAGAAAGTTTA	GAGCTGTGTAGGCCTCCCTTTGTA	TCGCCGATCTTGCAGAAAGTTTA	GAGCTGTGTAGGCCTCCCTTTGTA
MIR394b	TGTTTGGAGGTGGGCATACTGCCA	AGCCCGCATGACATAAGTAAGAGC	TGTTTGGAGGTGGGCATACTGCCA	AGCCCGCATGACATAAGTAAGAGC
MIR399c	CCGTATATATGCGTGCCAAAGGA	CGATTCTAGGCTCAGCGATTTCG	CCGTATATATGCGTGCCAAAGGA	CGATTCTAGGCTCAGCGATTTCG
MIR399d	AACAGCACGCACAGTTTCCAGATA	CAGTGGATCGTTGTCGAGTGTGC	AACAGCACGCACAGTTTCCAGATA	CAGTGGATCGTTGTCGAGTGTGC
MIR399e	TGCCATAGCTCTCTGCTCTCTTCA	CAACCCTCTGCCAAAGGAGAGTTG	TGCCATAGCTCTCTGCTCTCTTCA	CAACCCTCTGCCAAAGGAGAGTTG
MIR399f	CGGAATTCATCTGCACAAGCACA	AGCCACACAAAAGCGAGAAGCTA	CGGAATTCATCTGCACAAGCACA	AGCCACACAAAAGCGAGAAGCTA
