# Supplementary material for: A Genome-Wide Characterization of MicroRNA Genes in Maize
Source: PLoS Genet. 2009 Nov 20;5(11):e1000716. doi: 10.1371/journal.pgen.1000716 (PMC2773440; doi:10.1371/journal.pgen.1000716)
Supplement: Table S6 — Complete list of predicted miRNA targets of maize miRNAs. For each miRNA family, total number of targets, their function, Arabidopsis orthologs, and Interpro IDs are given. (0.10 MB XLS) [file pgen.1000716.s006.xls]

## Sheet: targets
Table S6: Complete list of predicted miRNA targets of maize miRNAs.
miRNA_id	Total Targets	Gene_id	Total MM excluding position1	Total MM including position 1	Interpro _description	Arabidopsis orthologs	Interpro_id
zma-miR156a/b/c/d/e/f/g/h/i/l	24	GRMZM2G160917	1	1	SBP-box transcription factor	AT2G42200;AT3G57920	IPR004333
		GRMZM2G307588	1	1	SBP-box transcription factor	AT2G42200;AT3G57920	IPR004333
		GRMZM2G450128	1	1	SBP-box transcription factor;Antifreeze protein, type I		IPR004333;IPR000104
		GRMZM2G148467	1	1	SBP-box transcription factor		IPR004333
		GRMZM2G460544	1	1	SBP-box transcription factor	AT2G42200;AT3G57920	IPR004333
		GRMZM2G390470	1	1	SBP-box transcription factor;Ribosomal protein P2	AT5G50670;AT5G50570	IPR004333;IPR001859
		GRMZM2G061734	1	1	SBP-box transcription factor;Antifreeze protein, type I	AT5G50670;AT5G50570	IPR004333;IPR000104
		GRMZM2G065451	1	1	SBP-box transcription factor	AT5G43270;AT1G27360;AT1G27370	IPR004333
		AC233751.1_FG002	1	1	SBP-box transcription factor	AT5G50670;AT5G50570	IPR004333
		GRMZM2G126018	1	1	SBP-box transcription factor	AT2G42200;AT3G57920	IPR004333
		GRMZM2G163813	1	1	SBP-box transcription factor		IPR004333
		GRMZM2G097275	1	1	SBP-box transcription factor	AT5G43270;AT1G27360;AT1G27370	IPR004333
		GRMZM2G040785	1	1	SBP-box transcription factor;Fungal lignin peroxidase	AT5G50670;AT5G50570	IPR004333;;IPR001621
		GRMZM2G101511	1	1	SBP-box transcription factor (tga1)	AT5G50670;AT5G50570	IPR004333
		GRMZM2G414805	1	1	SBP-box transcription factor	AT5G43270;AT1G27360;AT1G27370	IPR004333
		GRMZM2G126827	2	2	SBP-box transcription factor		IPR004333
		GRMZM2G067624	2	2	SBP-box transcription factor;Potassium channel, voltage dependent, Kv1.4;Ribosomal protein P2;Homoserine kinase	AT2G33810;AT1G53160;AT3G15270	IPR004333;IPR020467;IPR001859;IPR000870
		GRMZM2G156621	2	2	SBP-box transcription factor		IPR004333
		GRMZM2G133959	3	3	Protein of unknown function DUF2305	AT3G11620	IPR019363
		GRMZM2G030263	3	4	Pentatricopeptide repeat	AT5G64320	IPR002885
		GRMZM2G096352	3	4	Acyl-CoA N-acyltransferase;Orphan nuclear receptor, HMR type;GCN5-related N-acetyltransferase	AT2G04845	IPR016181;IPR003071;IPR000182
		GRMZM2G016439	3	3	Signal transduction histidine kinase, phosphotransfer (Hpt) region	AT3G21510;AT5G39340;AT3G29350;AT1G03430;AT1G80100;AT4G04402	IPR008207
		GRMZM2G033199	3	4	delta DNA polymerase	AT1G09815	IPR007218
		GRMZM2G465165	3	3	Serine/threonine protein kinase-related;Protein kinase-like;Concanavalin A-like lectin/glucanase;Serine/threonine protein kinase;Protein kinase, ATP binding site;Tyrosine protein kinase;Legume lectin, beta domain;Legume lectin, beta chain, Mn/Ca-binding site;Serine/threonine protein kinase, active site		IPR017442;IPR011009;IPR008985;IPR002290;IPR017441;IPR001245;IPR001220;IPR019825;IPR008271
zma-miR156j	28	GRMZM2G160917	0	0	SBP-box transcription factor	AT2G42200;AT3G57920	IPR004333
		GRMZM2G307588	0	0	SBP-box transcription factor	AT2G42200;AT3G57920	IPR004333
		GRMZM2G450128	0	0	SBP-box transcription factor;Antifreeze protein, type I		IPR004333;IPR000104
		GRMZM2G148467	0	0	SBP-box transcription factor		IPR004333
		GRMZM2G460544	0	0	SBP-box transcription factor	AT2G42200;AT3G57920	IPR004333
		GRMZM2G390470	0	0	SBP-box transcription factor;Ribosomal protein P2	AT5G50670;AT5G50570	IPR004333;IPR001859
		GRMZM2G061734	0	0	SBP-box transcription factor;Antifreeze protein, type I	AT5G50670;AT5G50570	IPR004333;IPR000104
		GRMZM2G065451	0	0	SBP-box transcription factor	AT5G43270;AT1G27360;AT1G27370	IPR004333
		AC233751.1_FG002	0	0	SBP-box transcription factor	AT5G50670;AT5G50570	IPR004333
		GRMZM2G126018	0	0	SBP-box transcription factor	AT2G42200;AT3G57920	IPR004333
		GRMZM2G163813	0	0	SBP-box transcription factor		IPR004333
		GRMZM2G097275	0	0	SBP-box transcription factor	AT5G43270;AT1G27360;AT1G27370	IPR004333
		GRMZM2G040785	0	0	SBP-box transcription factor;Fungal lignin peroxidase	AT5G50670;AT5G50570	IPR004333;IPR001621
		GRMZM2G101511	0	0	SBP-box transcription factor (tga1)	AT5G50670;AT5G50570	IPR004333
		GRMZM2G414805	0	0	SBP-box transcription factor	AT5G43270;AT1G27360;AT1G27370	IPR004333
		GRMZM2G126827	1	1	SBP-box transcription factor		IPR004333
		GRMZM2G067624	1	1	SBP-box transcription factor;Potassium channel, voltage dependent, Kv1.4;Ribosomal protein P2;Homoserine kinase	AT2G33810;AT1G53160;AT3G15270	IPR004333;IPR020467;IPR001859;IPR000870
		GRMZM2G156621	1	1	SBP-box transcription factor		IPR004333
		GRMZM2G444748	3	4	Basic-leucine zipper (bZIP) transcription factor;Basic leucine zipper;bZIP transcription factor, bZIP-1;Delayed-early response protein/equilibrative nucleoside transporter	AT4G34590;AT1G75390;AT2G18160	IPR004827;IPR011700;IPR011616;IPR002259
		GRMZM2G030263	3	4	Pentatricopeptide repeat	AT5G64320	IPR002885
		GRMZM2G074267	3	4	Auxin efflux carrier, subgroup;Auxin efflux carrier	AT1G73590;AT1G77110	IPR014024;IPR004776
		GRMZM2G084819	3	4	Zinc finger, C3HC4 RING-type;ATP-binding region, ATPase-like;Zinc finger, RING-type	AT5G23110	IPR018957;IPR003594;IPR001841
		GRMZM2G124371	3	3	Disease resistance/zinc finger/chromosome condensation-like region;Zinc finger, FYVE-type;Regulator of chromosome condensation/beta-lactamase-inhibitor protein II;Regulator of chromosome condensation, RCC1	AT5G42140;AT1G76950	IPR013591;IPR000306;IPR009091;IPR000408
		GRMZM2G154229	3	4	RNA recognition motif 2;RNA recognition motif, RNP-1	AT1G29400;AT4G18120;AT2G42890	IPR007201;IPR000504
		GRMZM2G390350	3	3	PAK-box/P21-Rho-binding	AT4G04900;AT4G21745	IPR000095
		GRMZM2G033199	3	4	delta DNA polymerase	AT1G09815	IPR007218
		GRMZM2G018044	3	3	Peptidase aspartic, catalytic;Peptidase A1;Peptidase aspartic, active site	AT5G10770;AT5G10760	IPR009007;IPR001461;IPR001969
		GRMZM2G465165	3	3	Serine/threonine protein kinase-related;Protein kinase-like;Concanavalin A-like lectin/glucanase;Serine/threonine protein kinase;Protein kinase, ATP binding site;Tyrosine protein kinase;Legume lectin, beta domain;Legume lectin, beta chain, Mn/Ca-binding site;Serine/threonine protein kinase, active site		IPR017442;IPR011009;IPR008985;IPR002290;IPR017441;IPR001245;IPR001220;IPR019825;IPR008271
zma-miR156k	25	GRMZM2G160917	1	1	SBP-box transcription factor	AT2G42200;AT3G57920	IPR004333
		GRMZM2G307588	1	1	SBP-box transcription factor	AT2G42200;AT3G57920	IPR004333
		GRMZM2G450128	1	1	SBP-box transcription factor;Antifreeze protein, type I		IPR004333:IPR000104
		GRMZM2G148467	1	1	SBP-box transcription factor		IPR004333
		GRMZM2G460544	1	1	SBP-box transcription factor;Tropoelastin	AT2G42200;AT3G57920	IPR004333;IPR003979
		GRMZM2G390470	1	1	SBP-box transcription factor;Ribosomal protein P2	AT5G50670;AT5G50570	IPR004333;IPR001859
		GRMZM2G061734	1	1	SBP-box transcription factor;Antifreeze protein, type 1	AT5G50670;AT5G50570	IPR004333;IPR000104
		GRMZM2G065451	1	1	SBP-box transcription factor	AT5G43270;AT1G27360;AT1G27370	IPR004333
		AC233751.1_FG002	1	1	SBP-box transcription factor	AT5G50670;AT5G50570	IPR004333
		GRMZM2G126018	1	1	SBP-box transcription factor	AT2G42200;AT3G57920	IPR004333
		GRMZM2G163813	1	1	SBP-box transcription factor		IPR004333
		GRMZM2G097275	1	1	SBP-box transcription factor	AT5G43270;AT1G27360;AT1G27370	IPR004333
		GRMZM2G040785	1	1	SBP-box transcription factor;Fungal lignin peroxidase	AT5G50670;AT5G50570	IPR004333;IPR001621
		GRMZM2G101511	1	1	SBP-box transcription factor (tga1)	AT5G50670;AT5G50570	IPR004333
		GRMZM2G414805	1	1	SBP-box transcription factor	AT5G43270;AT1G27360;AT1G27370	IPR004333
		GRMZM2G126827	2	2	SBP-box transcription factor		IPR004333
		GRMZM2G067624	2	2	SBP-box transcription factor;Potassium channel, voltage dependent, Kv1.4;Ribosomal protein P2;Homoserine kinase	AT2G33810;AT1G53160;AT3G15270	IPR004333;IPR020467;IPR001859;IPR000870
		GRMZM2G156621	2	2	SBP-box transcription factor		IPR004333
		GRMZM2G033199	2	3	delta DNA polymerase	AT1G09815	IPR007218
		GRMZM2G465165	2	2	Serine/threonine protein kinase-related;Protein kinase-like;Concanavalin A-like lectin/glucanase;Serine/threonine protein kinase;Protein kinase, ATP binding site;Tyrosine protein kinase;Legume lectin, beta domain;Legume lectin, beta chain, Mn/Ca-binding site;Serine/threonine protein kinase, active site		IPR017442;IPR011009;IPR008985;IPR002290;IPR017441;IPR001245;IPR001220;IPR019825;IPR008271
		GRMZM2G076389	3	4	Exo70 exocyst complex subunit	AT1G72470;AT3G14090;AT1G54090	IPR004140
		GRMZM2G169012	3	4	unknown	AT5G53280
		GRMZM2G030263	3	4	Pentatricopeptide repeat	AT5G64320	IPR002885
		GRMZM2G167085	3	4	Fatty acid hydroxylase	AT3G02580;AT3G02590	IPR006694
		GRMZM2G029527	3	4	Exo70 exocyst complex subunit	AT1G72470;AT3G14090;AT1G54090	IPR004140
zma-miR159a/b/f/j/k	17	GRMZM2G027100	2	3	unknown
		GRMZM2G416652	2	2	Homeodomain-like		IPR009057
		GRMZM2G167088	2	2	MYB domain transcription factor;Homeodomain-like;SANT, DNA-binding		IPR014778;IPR009057;IPR001005
		GRMZM2G423833	2	2	MYB domain transcription factor;Homeodomain-like;SANT, DNA-binding		IPR014778;IPR009057;IPR001005
		GRMZM2G061972	2	2	MYB domain transcription factor;Homeodomain-like;SANT, DNA-binding		IPR014778;IPR009057;IPR001005
		AC204352.3_FG012	2	2	Cell division		IPR000158
		AC209015.3_FG004	3	3	unknown
		GRMZM2G113073	3	4	PAK-box/P21-Rho-binding;Antifreeze protein, type I;Rho GTPase activation protein;RhoGAP	AT5G22400;AT1G08340;AT3G11490	IPR000095;IPR000104;IPR008936;IPR000198
		GRMZM2G093789	3	3	MYB domain transcription factor;SANT, DNA-binding;Homeodomain-like;Riboflavin kinase		IPR014778;IPR001005;IPR009057;IPR015865;
		GRMZM2G070523	3	4	MYB domain transcription factor;Small proline-rich;SANT, DNA-binding;Homeodomain-like		IPR014778;IPR003267;IPR001005;IPR009057
		AC217264.3_FG005	3	4	unknown
		GRMZM2G139688	3	4	MYB domain transcription factor;Homeodomain-like;SANT, DNA-binding	AT5G06100;AT3G11440	IPR014778;IPR009057;IPR001005
		GRMZM2G386944	3	4	unknown
		GRMZM2G085550	3	3	unknown
		GRMZM2G451605	3	4	unknown
		GRMZM2G075064	3	3	MYB domain transcription factor;Homeodomain-like;SANT, DNA-binding		IPR014778;IPR009057;IPR001005
		GRMZM2G038195	3	4	Metallophosphoesterase;Serine/threonine-specific protein phosphatase and bis(5-nucleosyl)-tetraphosphatase	AT1G69960;AT1G10430;AT1G59830	IPR004843;IPR006186
zma-miR159c/d	17	GRMZM2G027100	2	3	unknown
		GRMZM2G070523	2	3	MYB domain transcription factor;Small proline-rich;SANT, DNA-binding;Homeodomain-like		IPR014778;IPR003267;IPR001005;IPR009057
		AC217264.3_FG005	2	3	unknown
		GRMZM2G139688	2	2	MYB domain transcription factor;Homeodomain-like;SANT, DNA-binding	AT5G06100;AT3G11440	IPR014778;IPR009057;IPR001005
		GRMZM2G416652	2	3	Homeodomain-like		IPR009057
		GRMZM2G167088	2	3	MYB domain transcription factor;Homeodomain-like;SANT, DNA-binding		IPR014778;IPR009057;IPR001005
		GRMZM2G061972	2	3	MYB domain transcription factor;Homeodomain-like;SANT, DNA-binding		IPR014778;IPR009057;IPR001005
		AC209015.3_FG004	3	4	unknown
		GRMZM2G113073	3	4	PAK-box/P21-Rho-binding;Antifreeze protein, type I;Rho GTPase activation protein;RhoGAP	AT5G22400;AT1G08340;AT3G11490	IPR000095;IPR000104;IPR008936;IPR000198
		GRMZM2G376684	3	4	unknown
		GRMZM2G386944	3	4	unknown
		GRMZM2G046443	3	4	MYB domain transcription factor;Homeodomain-like;SANT, DNA-binding	AT3G60460	IPR014778;IPR009057;IPR001005
		GRMZM2G311059	3	4	MYB domain transcription factor;Homeodomain-like;SANT, DNA-binding	AT3G60460	IPR014778;IPR009057;IPR001005
		GRMZM2G085550	3	4	unknown
		GRMZM2G451605	3	4	unknown
		GRMZM2G075064	3	4	MYB domain transcription factor;Homeodomain-like;SANT, DNA-binding		IPR014778;IPR009057;IPR001005
		GRMZM2G028054	3	4	MYB domain transcription factor;Homeodomain-like;SANT, DNA-binding	AT5G06100;AT3G11440	IPR014778;IPR009057;IPR001005
zma-miR159e	12	GRMZM2G070523	0	0	MYB domain transcription factor;Small proline-rich;SANT, DNA-binding;Homeodomain-like		IPR014778;IPR003267;IPR001005;IPR009057
		AC217264.3_FG005	0	0	unknown
		GRMZM2G085550	2	3	unknown
		GRMZM2G167088	2	3	MYB domain transcription factor;Homeodomain-like;SANT, DNA-binding		IPR014778;IPR009057;IPR001005
		GRMZM2G451605	2	2	unknown
		GRMZM2G061972	2	3	MYB domain transcription factor;Homeodomain-like;SANT, DNA-binding		IPR014778;IPR009057;IPR001005
		GRMZM2G416652	2	3	Homeodomain-like		IPR009057
		GRMZM2G386944	2	2	unknown
		GRMZM2G457377	3	3	unknown
		GRMZM2G376684	3	4	unknown
		GRMZM2G457339	3	3	unknown
		GRMZM2G028054	3	4	MYB domain transcription factor;Homeodomain-like;SANT, DNA-binding	AT5G06100;AT3G11440	IPR014778;IPR009057;IPR001005
zma-miR159g	3	GRMZM2G041312	3	3	Cystathionine beta-synthase, core	AT1G09020	IPR000644
		GRMZM2G038195	3	4	Metallophosphoesterase;Serine/threonine-specific protein phosphatase and bis(5-nucleosyl)-tetraphosphatase	AT1G69960;AT1G10430;AT1G59830	IPR004843;IPR006186
		GRMZM2G139688	3	4	MYB domain transcription factor;Homeodomain-like;SANT, DNA-binding	AT5G06100;AT3G11440	IPR014778;IPR009057;IPR001005
zma-miR159h/I	10	GRMZM2G041312	2	2	Cystathionine beta-synthase, core	AT1G09020	IPR000644
		GRMZM2G139688	2	3	MYB domain transcription factor;Homeodomain-like;SANT, DNA-binding	AT5G06100;AT3G11440	IPR014778;IPR009057;IPR001005
		GRMZM2G064501	3	4	Pentatricopeptide repeat	AT5G50390	IPR002885
		GRMZM2G027100	3	4	unknown
		GRMZM2G457339	3	4	unknown
		GRMZM2G416652	3	3	Homeodomain-like		IPR009057
		GRMZM2G457377	3	4	unknown
		GRMZM2G167088	3	3	MYB domain transcription factor;Homeodomain-like;SANT, DNA-binding		IPR014778;IPR009057;IPR001005
		GRMZM2G423833	3	3	MYB domain transcription factor;Homeodomain-like;SANT, DNA-binding		IPR014778;IPR009057;IPR001005
		GRMZM2G061972	3	3	MYB domain transcription factor;Homeodomain-like;SANT, DNA-binding		IPR014778;IPR009057;IPR001005
zma-miR160a/b/c/d/g/h	7	GRMZM2G153233	1	1	Auxin response factor;Transcriptional factor B3	AT4G30080;AT2G28350	IPR010525;IPR003340
		AC207656.3_FG002	1	1	Auxin response factor;Transcriptional factor B3	AT4G30080;AT2G28350IPR010525	IPR010525;IPR003340
		GRMZM2G159399	1	1	Auxin response factor;Transcriptional factor B3	AT4G30080;AT2G28350	IPR010525;IPR003340
		GRMZM2G005284	1	1	Auxin response factor;Transcriptional factor B3	AT4G30080;AT2G28350	IPR010525;IPR003340
		GRMZM2G390641	1	1	Auxin response factor;Transcriptional factor B3	AT4G30080;AT2G28350	IPR010525;IPR003340
		GRMZM2G369356	2	2	Auxin response factor;Transcriptional factor B3		IPR010525;IPR003340
		GRMZM2G081406	2	2	Auxin response factor;Transcriptional factor B3	AT4G30080;AT2G28350	IPR010525;IPR003340
zma-miR160f	8	GRMZM2G153233	1	1	Auxin response factor;Transcriptional factor B3	AT4G30080;AT2G28350	IPR010525;IPR003340
		AC207656.3_FG002	1	1	Auxin response factor;Transcriptional factor B3	AT4G30080;AT2G28350	IPR010525;IPR003340
		GRMZM2G159399	1	1	Auxin response factor;Transcriptional factor B3	AT4G30080;AT2G28350	IPR010525;IPR003340
		GRMZM2G005284	1	1	Auxin response factor;Transcriptional factor B3	AT4G30080;AT2G28350	IPR010525;IPR003340
		GRMZM2G390641	1	1	Auxin response factor;Transcriptional factor B3	AT4G30080;AT2G28350	IPR010525;IPR003340
		GRMZM2G081406	2	2	Auxin response factor;Transcriptional factor B3	AT4G30080;AT2G28350	IPR010525;IPR003340
		GRMZM2G369356	3	3	Auxin response factor;Transcriptional factor B3		IPR010525;IPR003340
		GRMZM2G036837	3	4	Zinc finger, CCCH-type	AT2G47850;AT3G06410;AT5G18550	IPR000571
zma-miR164a/b/c/d/g	21	GRMZM2G393433	2	2	No apical meristem (NAM) protein		IPR003441
		GRMZM2G063522	2	2	No apical meristem (NAM) protein		IPR003441
		GRMZM2G008819	2	3	Cupredoxin;Plastocyanin-like	AT1G72230;AT1G22480	IPR008972;IPR003245
		GRMZM2G139700	2	2	No apical meristem (NAM) protein		IPR003441
		GRMZM2G114850	2	2	No apical meristem (NAM) protein;Antifreeze protein, type I		IPR003441;IPR000104
		GRMZM2G168681	3	4	Terpenoid synthase;Polyprenyl synthetase	AT4G17190;AT5G47770	IPR008949;IPR000092
		GRMZM2G045927	3	3	Cupredoxin;Plastocyanin-like	AT1G72230;AT1G22480	IPR008972;IPR003245
		GRMZM2G471904	3	4	Photosystem II oxygen evolving complex protein PsbP;Kinesin, motor region;Mog1/PsbP/DUF1795, alpha/beta/alpha sandwich;Kinesin, motor region, conserved site	AT2G37420	IPR002683;IPR001752;IPR016124;IPR019821
		GRMZM2G174766	3	4	Fatty acid desaturase, type 1	AT3G12120	IPR005804
		GRMZM2G146380	3	3	No apical meristem (NAM) protein;Antifreeze protein, type I		IPR003441;IPR000104
		GRMZM2G011553	3	4	Harpin-induced 1	AT1G64450;AT4G23930	IPR010847
		GRMZM2G010545	3	4	Protein of unknown function Cys-rich		IPR006461
		GRMZM2G339122	3	4	Preprotein translocase SecG subunit;Expansin;Barwin-related endoglucanase;Rare lipoprotein A;Expansin/Lol pI;Pollen allergen/expansin, C-terminal	AT2G40610;AT5G05290	IPR004692;IPR002963;IPR009009;IPR005132;IPR007118;IPR007117
		GRMZM2G162709	3	4	MYB domain transcription factor;Homeodomain-like;SANT, DNA-binding	AT1G68320;AT1G25340	IPR014778;IPR009057;IPR001005
		GRMZM2G001361	3	4	unknown
		GRMZM2G096358	3	4	MYB domain transcription factor;Homeodomain-like;SANT, DNA-binding	AT1G68320;AT1G25340	IPR014778;IPR009057;IPR001005
		GRMZM2G095556	3	4	Exostosin-like	AT2G35100;AT5G44930	IPR004263
		GRMZM2G072808	3	4	Multicopper oxidase, type 1;Cupredoxin;Multicopper oxidase, copper-binding site;Multicopper oxidase, type 3;Laccase;Multicopper oxidase, type 2	AT5G60020;AT2G29130	IPR001117;IPR008972;IPR002355;IPR011707;IPR017761;IPR011706
		GRMZM2G305856	3	4	MYB domain transcription factor;Homeodomain-like;SANT, DNA-binding	AT3G53200	IPR014778;IPR009057;IPR001005
		GRMZM2G009892	3	4	No apical meristem (NAM) protein;Antifreeze protein, type I		IPR003441;IPR000104
		AC196090.3_FG006	3	3	unknown
zma-miR164e	7	GRMZM2G146380	2	2	No apical meristem (NAM) protein;Antifreeze protein, type I		IPR003441;IPR000104
		GRMZM2G063322	2	3	U6 snRNA-associated Sm-like protein LSm2;Like-Sm ribonucleoprotein-related, core;Like-Sm ribonucleoprotein, core;Like-Sm ribonucleoprotein, eukaryotic and archaea-type, core	AT1G03330	IPR016654;IPR010920;IPR001163;IPR006649
		GRMZM2G009892	2	3	No apical meristem (NAM) protein;Antifreeze protein, type I		IPR003441;IPR000104
		GRMZM2G397675	3	4	Galanin 2 receptor;Protein of unknown function DUF617, plant	AT5G23100;AT3G25640	IPR003907;IPR006460
		GRMZM2G003769	3	4	Peroxisomal biogenesis factor 11	AT3G47430	IPR008733
		GRMZM2G163975	3	4	Helix-loop-helix DNA-binding;Basic helix-loop-helix dimerisation region bHLH	AT1G27660	IPR011598;IPR001092
		GRMZM2G003342	3	3	Uncharacterised protein family UPF0066;Antifreeze protein, type I	AT4G28020	IPR001378;IPR000104
zma-miR164f	14	GRMZM2G393433	1	1	No apical meristem (NAM) protein		IPR003441
		GRMZM2G063522	1	1	No apical meristem (NAM) protein		IPR003441
		GRMZM2G139700	1	1	No apical meristem (NAM) protein		IPR003441
		GRMZM2G114850	1	1	No apical meristem (NAM) protein;Antifreeze protein, type I		IPR003441;IPR000104
		GRMZM2G167018	3	4	No apical meristem (NAM) protein		IPR003441
		GRMZM2G055585	3	4	Gamma-glutamyltranspeptidase;Glycoside hydrolase, catalytic core	AT5G66460;AT1G02310;AT3G10890;AT3G10900;AT3G30540	IPR000101;IPR017853
		GRMZM2G146380	3	3	No apical meristem (NAM) protein;Antifreeze protein, type I		IPR003441;IPR000104
		GRMZM2G057749	3	4	Cytochrome P450		IPR017973;IPR001128;IPR017972;IPR002403;IPR002401;IPR002397
		GRMZM2G008819	3	4	Cupredoxin;Plastocyanin-like	AT1G72230;AT1G22480	IPR008972;IPR003245
		GRMZM2G162709	3	4	MYB domain transcription factor;Homeodomain-like;SANT, DNA-binding	AT1G68320;AT1G25340	IPR014778;IPR009057;IPR001005
		GRMZM2G439337	3	4	unknown
		GRMZM2G096358	3	4	MYB domain transcription factor;Homeodomain-like;SANT, DNA-binding	AT1G68320;AT1G25340	IPR014778;IPR009057;IPR001005
		GRMZM2G162336	3	4	unknown
		GRMZM2G009892	3	4	No apical meristem (NAM) protein;Antifreeze protein, type I		IPR003441;IPR000104
zma-miR164h	10	GRMZM2G146380	1	1	No apical meristem (NAM) protein;Antifreeze protein, type I		IPR003441;IPR000104
		GRMZM2G009892	1	2	No apical meristem (NAM) protein;Antifreeze protein, type I		IPR003441;IPR000104
		GRMZM2G393433	3	3	No apical meristem (NAM) protein		IPR003441
		GRMZM2G063522	3	3	No apical meristem (NAM) protein		IPR003441
		GRMZM2G162709	3	4	MYB domain transcription factor;Homeodomain-like;SANT, DNA-binding	AT1G68320;AT1G25340	IPR014778;IPR009057;IPR001005
		GRMZM2G117836	3	4	Antifreeze protein, type I;Chaperonin clpA/B;Tubby, N-terminal	AT5G57710;AT4G30350	IPR000104;IPR001270;IPR005398
		GRMZM2G096358	3	4	MYB domain transcription factor;Homeodomain-like;SANT, DNA-binding	AT1G68320;AT1G25340	IPR014778;IPR009057;IPR001005
		GRMZM2G139700	3	3	No apical meristem (NAM) protein		IPR003441
		GRMZM2G114850	3	3	No apical meristem (NAM) protein;Antifreeze protein, type I		IPR003441;IPR000104
		GRMZM2G345493	3	4	Fructose-bisphosphate aldolase, class-I;SFT2-like	AT4G26550;AT5G56020	IPR000741;IPR011691
zma-miR166a/b/c/d/g/h/I	6	GRMZM2G135175	2	3	Multi antimicrobial extrusion protein MatE	AT4G23030;AT5G52050	IPR002528
		GRMZM2G109987	3	4	Basic-leucine zipper (bZIP) transcription factor;Homeodomain-like;Homeobox;Lipid-binding START;MEKHLA	AT5G60690	IPR004827;IPR009057;IPR001356;IPR002913;IPR013978
		GRMZM2G003509	3	4	Basic-leucine zipper (bZIP) transcription factor;Methyltransferase small;Homeobox;Lipid-binding START;MEKHLA;Tapasin;Modification methylase HemK;N-6 adenine-specific DNA methylase, conserved site	AT2G34710;AT1G30490	IPR004827;IPR007848;IPR001356;IPR002913;IPR013978;IPR008056;IPR004556;IPR002052
		AC187157.4_FG005	3	4	Basic-leucine zipper (bZIP) transcription factor;Homeodomain-like;Homeobox;Lipid-binding START;MEKHLA	AT1G52150;AT4G32880	IPR004827;IPR007848;IPR001356;IPR002913;IPR013978
		GRMZM2G469551	3	4	Basic-leucine zipper (bZIP) transcription factor;Homeodomain-like;Homeobox;Lipid-binding START;MEKHLA		IPR004827;IPR009057;IPR001356;IPR002913;IPR013978
		GRMZM2G178102	3	4	Basic-leucine zipper (bZIP) transcription factor;Homeodomain-like;Homeobox;Lipid-binding START;MEKHLA	AT2G34710;AT1G30490	IPR004827;IPR009057;IPR001356;IPR002913;IPR013978
zma-miR166j/k/n	2	GRMZM2G114888	2	2	Ribosomal protein S5, C-terminal;Ribosomal protein S5, N-terminal	AT1G64880	IPR005324;IPR013810
		GRMZM2G029692	3	4	Protein kinase-like;Serine/threonine protein kinase;Tyrosine protein kinase	AT5G22050	IPR011009;IPR002290;IPR001245
zma-miR166l,m	7	GRMZM2G135175	3	4	Multi antimicrobial extrusion protein MatE	AT4G23030;AT5G52050	IPR002528
		GRMZM2G109987	3	4	Basic-leucine zipper (bZIP) transcription factor;Homeodomain-like;Homeobox;Lipid-binding START;MEKHLA	AT5G60690	IPR004827;IPR009057;IPR001356;IPR002913;IPR013978
		AC187157.4_FG005	3	4	Basic-leucine zipper (bZIP) transcription factor;Homeodomain-like;Homeobox;Lipid-binding START;MEKHLA	AT1G52150;AT4G32880	IPR004827;IPR007848;IPR001356;IPR002913;IPR013978
		GRMZM2G178102	3	4	Basic-leucine zipper (bZIP) transcription factor;Homeodomain-like;Homeobox;Lipid-binding START;MEKHLA	AT2G34710;AT1G30490	IPR004827;IPR009057;IPR001356;IPR002913;IPR013978
		GRMZM2G003509	3	4	Basic-leucine zipper (bZIP) transcription factor;Methyltransferase small;Homeobox;Lipid-binding START;MEKHLA;Tapasin;Modification methylase HemK;N-6 adenine-specific DNA methylase, conserved site	AT2G34710;AT1G30490	IPR004827;IPR007848;IPR001356;IPR002913;IPR013978;IPR008056;IPR004556;IPR002052
		AC206425.3_FG004	3	3	unknown
		GRMZM2G469551	3	4	Basic-leucine zipper (bZIP) transcription factor;Homeodomain-like;Homeobox;Lipid-binding START;MEKHLA		IPR004827;IPR009057;IPR001356;IPR002913;IPR013978
zma-miR167a/b/c/d	8	GRMZM2G078274	2	3	Auxin response factor;Transcriptional factor B3	AT5G37020	IPR010525;IPR003340
		GRMZM2G475882	2	3	Auxin response factor;Transcriptional factor B3	AT5G37020	IPR010525;IPR003340
		GRMZM2G073750	3	4	Auxin response factor;Transcriptional factor B3;AUX/IAA protein	AT1G30330	IPR010525;IPR003340;IPR003311
		GRMZM2G089640	3	4	Auxin response factor	AT1G30330	IPR010525
		GRMZM2G028980	3	4	Auxin response factor;Transcriptional factor B3	AT1G30330	IPR010525;IPR003340
		GRMZM2G035405	3	4	Auxin response factor;Transcriptional factor B3	AT1G30330	IPR010525;IPR003340
		GRMZM2G068328	3	3	unknown	AT4G20350
		GRMZM2G081158	3	4	Auxin response factor;Transcriptional factor B3	AT1G30330	IPR010525;IPR003340
zma-miR167e/f/g/h/I/j	8	GRMZM2G073750	3	4	Auxin response factor;Transcriptional factor B3;AUX/IAA protein	AT1G30330	IPR010525;IPR003340;IPR003311
		GRMZM2G078274	3	4	Auxin response factor;Transcriptional factor B3	AT5G37020	IPR010525;IPR003340
		GRMZM2G089640	3	4	Auxin response factor	AT1G30330	IPR010525
		GRMZM2G028980	3	4	Auxin response factor;Transcriptional factor B3	AT1G30330	IPR010525;IPR003340
		GRMZM2G035405	3	4	Auxin response factor;Transcriptional factor B3	AT1G30330	IPR010525;IPR003340
		GRMZM2G068328	3	3	unknown	AT4G20350
		GRMZM2G475882	3	4	Auxin response factor;Transcriptional factor B3	AT5G37020	IPR010525;IPR003340
		GRMZM2G081158	3	4	Auxin response factor;Transcriptional factor B3	AT1G30330	IPR010525;IPR003340
zma-miR168a/b	3	AC209206.3_FG011	3	4	Argonaute and Dicer protein	AT1G48410	IPR003100
		GRMZM2G039455	3	4	Argonaute and Dicer protein, PAZ;Stem cell self-renewal protein Piwi;Region of unknown function DUF1785	AT1G48410	IPR003100;IPR003165;IPR014811
		GRMZM2G441583	3	4	Argonaute and Dicer protein, PAZ;Stem cell self-renewal protein Piwi;Region of unknown function DUF1785	AT1G48410	IPR003100;IPR003165;IPR014811
zma-miR169a/b	7	GRMZM2G078124	2	3	Molluscan rhodopsin C-terminal tail		IPR006030
		GRMZM2G165488	3	3	CCAAT-binding transcription factor, subunit B		IPR001289
		GRMZM2G033245	3	4	CCAAT-binding transcription factor, subunit B		IPR001289
		GRMZM2G038303	3	4	CCAAT-binding transcription factor, subunit B;CCAAT-binding factor, conserved site	AT1G72830;AT1G17590;AT1G54160;AT3G14020	IPR001289;IPR018362
		GRMZM2G040349	3	4	CCAAT-binding transcription factor, subunit B;CCAAT-binding factor, conserved site	AT1G72830;AT1G17590;AT1G54160;AT3G14020	IPR001289;IPR018362
		GRMZM2G008250	3	3	unknown
		GRMZM2G000686	3	4	CCAAT-binding transcription factor, subunit B;CCAAT-binding factor, conserved site	AT1G72830;AT1G17590;AT1G54160;AT3G14020	IPR001289;IPR018362
zma-miR169c/r	7	GRMZM2G078124	1	2	Molluscan rhodopsin C-terminal tail		IPR006030
		GRMZM2G000686	2	3	CCAAT-binding transcription factor, subunit B;CCAAT-binding factor, conserved site	AT1G72830;AT1G17590;AT1G54160;AT3G14020	IPR001289;IPR018362
		GRMZM2G033245	2	3	CCAAT-binding transcription factor, subunit B		IPR001289
		GRMZM2G091964	3	4	CCAAT-binding transcription factor, subunit B;CCAAT-binding factor, conserved site	AT3G20910;AT5G12840	IPR001289;IPR018362
		GRMZM2G040349	3	4	CCAAT-binding transcription factor, subunit B;CCAAT-binding factor, conserved site	AT1G72830;AT1G17590;AT1G54160;AT3G14020	IPR001289;IPR018362
		GRMZM2G083670	3	4	Homeodomain-like;MYB domain transcription factor;Streptococcal non-M secreted SibA;SANT, DNA-binding		IPR009057;IPR014778;IPR009148;IPR001005
		GRMZM2G038303	3	4	CCAAT-binding transcription factor, subunit B;CCAAT-binding factor, conserved site	AT1G72830;AT1G17590;AT1G54160;AT3G14020	IPR001289;IPR018362
zma-miR169d/f	8	GRMZM2G078124	1	1	Molluscan rhodopsin C-terminal tail		IPR006030
		GRMZM2G165488	2	3	CCAAT-binding transcription factor, subunit B		IPR001289
		GRMZM2G033245	2	3	CCAAT-binding transcription factor, subunit B		IPR001289
		GRMZM2G008250	2	3	unknown
		GRMZM2G091964	3	4	CCAAT-binding transcription factor, subunit B;CCAAT-binding factor, conserved site	AT3G20910;AT5G12840	IPR001289;IPR018362
		GRMZM2G038303	3	4	CCAAT-binding transcription factor, subunit B;CCAAT-binding factor, conserved site	AT1G72830;AT1G17590;AT1G54160;AT3G14020	IPR001289;IPR018362
		GRMZM2G040349	3	4	CCAAT-binding transcription factor, subunit B;CCAAT-binding factor, conserved site	AT1G72830;AT1G17590;AT1G54160;AT3G14020	IPR001289;IPR018362
		GRMZM2G000686	3	4	CCAAT-binding transcription factor, subunit B;CCAAT-binding factor, conserved site	AT1G72830;AT1G17590;AT1G54160;AT3G14020	IPR001289;IPR018362
zma-miR169i/j/k	9	GRMZM2G078124	0	0	Molluscan rhodopsin C-terminal tail		IPR006030
		GRMZM2G033245	1	2	CCAAT-binding transcription factor, subunit B		IPR001289
		GRMZM2G091964	2	3	CCAAT-binding transcription factor, subunit B;CCAAT-binding factor, conserved site	AT3G20910;AT5G12840	IPR001289;IPR018362
		GRMZM2G000686	2	3	CCAAT-binding transcription factor, subunit B;CCAAT-binding factor, conserved site	AT1G72830;AT1G17590;AT1G54160;AT3G14020	IPR001289;IPR018362
		GRMZM2G040349	3	4	CCAAT-binding transcription factor, subunit B;CCAAT-binding factor, conserved site	AT1G72830;AT1G17590;AT1G54160;AT3G14020	IPR001289;IPR018362
		GRMZM2G083670	3	4	MYB domain transcription factor;Streptococcal non-M secreted SibA;SANT, DNA-binding		IPR014778;IPR009148;IPR001005
		GRMZM2G008250	3	4	unknown
		GRMZM2G165488	3	4	CCAAT-binding transcription factor, subunit B		IPR001289
		GRMZM2G038303	3	4	CCAAT-binding transcription factor, subunit B;CCAAT-binding factor, conserved site	AT1G72830;AT1G17590;AT1G54160;AT3G14020	IPR001289;IPR018362
zma-miR169l	6	GRMZM2G078124	2	2	Molluscan rhodopsin C-terminal tail		IPR006030
		GRMZM2G033245	2	3	CCAAT-binding transcription factor, subunit B		IPR001289
		GRMZM2G091964	3	4	CCAAT-binding transcription factor, subunit B;CCAAT-binding factor, conserved site	AT3G20910;AT5G12840	IPR001289;IPR018362
		GRMZM2G008250	3	4	unknown
		GRMZM2G000686	3	4	CCAAT-binding transcription factor, subunit B;CCAAT-binding factor, conserved site	AT1G72830;AT1G17590;AT1G54160;AT3G14020	IPR001289;IPR018362
		GRMZM2G165488	3	4	CCAAT-binding transcription factor, subunit B		IPR001289
zma-miR169m/n/q	4	GRMZM2G165488	2	3	CCAAT-binding transcription factor, subunit B		IPR001289
		GRMZM2G008250	2	3	unknown
		GRMZM2G091964	3	4	CCAAT-binding transcription factor, subunit B;CCAAT-binding factor, conserved site	AT3G20910;AT5G12840	IPR001289;IPR018362
		GRMZM2G078124	3	3	Molluscan rhodopsin C-terminal tail		IPR006030
zma-miR169o	5	GRMZM2G165488	1	2	CCAAT-binding transcription factor, subunit B		IPR001289
		GRMZM2G008250	1	2	unknown
		GRMZM2G091964	2	3	CCAAT-binding transcription factor, subunit B;CCAAT-binding factor, conserved site	AT3G20910;AT5G12840	IPR001289;IPR018362
		GRMZM2G078124	2	2	Molluscan rhodopsin C-terminal tail		IPR006030
		GRMZM2G033245	3	4	CCAAT-binding transcription factor, subunit B		IPR001289
zma-miR169p	7	GRMZM2G078124	1	1	Molluscan rhodopsin C-terminal tail		IPR006030
		GRMZM2G033245	2	3	CCAAT-binding transcription factor, subunit B		IPR001289
		GRMZM2G000686	2	3	CCAAT-binding transcription factor, subunit B;CCAAT-binding factor, conserved site	AT1G72830;AT1G17590;AT1G54160;AT3G14020	IPR001289;IPR018362
		GRMZM2G091964	3	4	CCAAT-binding transcription factor, subunit B;CCAAT-binding factor, conserved site	AT3G20910;AT5G12840	IPR001289;IPR018362
		GRMZM2G038303	3	4	CCAAT-binding transcription factor, subunit B;CCAAT-binding factor, conserved site	AT1G72830;AT1G17590;AT1G54160;AT3G14020	IPR001289;IPR018362
		GRMZM2G040349	3	4	CCAAT-binding transcription factor, subunit B;CCAAT-binding factor, conserved site	AT1G72830;AT1G17590;AT1G54160;AT3G14020	IPR001289;IPR018362
		GRMZM2G083670	3	4	Homeodomain-like;MYB domain transcription factor;Streptococcal non-M secreted SibA;SANT, DNA-binding		IPR009057;IPR014778;IPR009148;IPR001005
zma-miR171a/n	9	GRMZM2G098800	0	0	GRAS transcription factor	AT4G00150	IPR005202
		GRMZM2G051785	0	0	GRAS transcription factor		IPR005202
		GRMZM2G418899	0	0	GRAS transcription factor	AT4G00150	IPR005202
		GRMZM2G079980	0	0	GRAS transcription factor	AT4G00150	IPR005202
		GRMZM2G037792	0	0	GRAS transcription factor	AT4G00150	IPR005202
		GRMZM2G079470	1	1	GRAS transcription factor	AT4G00150	IPR005202
		GRMZM2G011947	1	1	unknown
		GRMZM2G111191	3	4	Zinc finger, DHHC-type	AT1G69420	IPR001594
		GRMZM2G060265	3	3	GRAS transcription factor	AT4G00150	IPR005202
zma-miR171b/d/e/i/j	8	GRMZM2G098800	1	1	GRAS transcription factor	AT4G00150	IPR005202
		GRMZM2G051785	1	1	GRAS transcription factor		IPR005202
		GRMZM2G418899	1	1	GRAS transcription factor	AT4G00150	IPR005202
		GRMZM2G079980	1	1	GRAS transcription factor	AT4G00150	IPR005202
		GRMZM2G037792	1	1	GRAS transcription factor	AT4G00150	IPR005202
		GRMZM2G079470	2	2	GRAS transcription factor	AT4G00150	IPR005202
		GRMZM2G011947	2	2	unknown
		GRMZM2G139018	3	4	Armadillo-type fold	AT3G12590	IPR016024
zma-miR171c	8	GRMZM2G098800	2	2	GRAS transcription factor	AT4G00150	IPR005202
		GRMZM2G051785	2	2	GRAS transcription factor		IPR005202
		GRMZM2G079980	2	2	GRAS transcription factor	AT4G00150	IPR005202
		GRMZM2G418899	2	2	GRAS transcription factor	AT4G00150	IPR005202
		GRMZM2G037792	2	2	GRAS transcription factor	AT4G00150	IPR005202
		GRMZM2G079470	3	3	GRAS transcription factor	AT4G00150	IPR005202
		GRMZM2G022088	3	3	Cellular retinaldehyde-binding/triple function, N-terminal;Cellular retinaldehyde binding/alpha-tocopherol transport;Pistil-specific extensin-like protein;Cellular retinaldehyde-binding/triple function, C-terminal		IPR008273;IPR001071;IPR003882;IPR001251
		GRMZM2G011947	3	3	unknown
zma-miR171f	10	GRMZM2G098800	3	3	GRAS transcription factor	AT4G00150	IPR005202
		GRMZM2G079470	3	3	GRAS transcription factor	AT4G00150	IPR005202
		GRMZM2G055263	3	3	GRAS transcription factor	AT4G08250	IPR005202
		GRMZM2G021471	3	3	Fibronectin, type III-like fold;Fibronectin, type III	AT3G24440	IPR008957;IPR003961
		GRMZM2G051785	3	3	GRAS transcription factor		IPR005202
		GRMZM2G022088	3	4	Cellular retinaldehyde-binding/triple function, N-terminal;Cellular retinaldehyde binding/alpha-tocopherol transport;Pistil-specific extensin-like protein;Cellular retinaldehyde-binding/triple function, C-terminal		IPR008273;IPR001071;IPR003882;IPR001251
		GRMZM2G418899	3	3	GRAS transcription factor	AT4G00150	IPR005202
		GRMZM2G079980	3	3	GRAS transcription factor	AT4G00150	IPR005202
		GRMZM2G037792	3	3	GRAS transcription factor	AT4G00150	IPR005202
		GRMZM2G011947	3	3	unknown
zma-miR171h/k	2	GRMZM2G055263	1	2	GRAS transcription factor	AT4G08250	IPR005202
		GRMZM2G427337	3	4	Methyltransferase type 11;RAI1 like;MCP methyltransferase, CheR-type;VP6 blue-tongue virus inner capsid protein	AT4G17620	IPR013216;IPR013961;IPR000780;IPR001399
zma-miR171l/m	8	GRMZM2G098800	1	2	GRAS transcription factor	AT4G00150	IPR005202
		GRMZM2G051785	1	2	GRAS transcription factor		IPR005202
		GRMZM2G418899	1	2	GRAS transcription factor	AT4G00150	IPR005202
		GRMZM2G079980	1	2	GRAS transcription factor	AT4G00150	IPR005202
		GRMZM2G037792	1	2	GRAS transcription factor	AT4G00150	IPR005202
		GRMZM2G079470	2	3	GRAS transcription factor	AT4G00150	IPR005202
		GRMZM2G011947	2	3	unknown
		GRMZM2G134655	3	3	unknown
zma-miR172b/c/d	9	GRMZM2G174784	2	3	AP2-ERF Pathogenesis-related transcriptional factor and ERF, DNA-binding;Antifreeze protein, type I;DNA-binding, integrase-type;	AT4G36920	IPR001471;IPR000104;IPR016177;
		GRMZM2G160730	2	3	AP2-ERF Pathogenesis-related transcriptional factor and ERF, DNA-binding;DNA-binding, integrase-type;	AT5G67180	IPR001471;IPR016177
		AC225147.4_FG004	2	2	AP2-ERF Pathogenesis-related transcriptional factor and ERF, DNA-binding;DNA-binding, integrase-type;	AT5G67180	IPR001471;IPR016177
		GRMZM2G076602	2	3	AP2-ERF Pathogenesis-related transcriptional factor and ERF, DNA-binding;GPR6 orphan receptor;DNA-binding, integrase-type	AT4G36920	IPR001471;IPR001151;IPR016177
		GRMZM2G176175	2	2	AP2-ERF Pathogenesis-related transcriptional factor and ERF, DNA-binding; istamine H3 receptor;DNA-binding, integrase-type	AT5G67180	IPR001471;IPR003980;IPR016177
		GRMZM2G700665	2	2	AP2-ERF Pathogenesis-related transcriptional factor and ERF, DNA-binding;Na+/H+ exchanger, isoform 2 (NHE2);Antifreeze protein, type I;DNA-binding, integrase-type		IPR001471;IPR001953;IPR000104;IPR016177
		GRMZM2G017847	3	3	Actin, conserved site;Actin/actin-like		IPR004001;IPR004000
		GRMZM2G383472	3	3	unknown
		GRMZM2G150893	3	4	Peroxidase	AT5G06730;AT5G06720;AT2G38380;AT2G38390;AT5G19880;AT3G49120;AT4G08770;AT3G49110;AT4G08780;AT3G32980	IPR002016;IPR010255;IPR002207;IPR019793;IPR000823
zma-miR319a/b/c/d	8	GRMZM2G028054	2	2	MYB domain transcription factor;Homeodomain-like;SANT, DNA-binding	AT5G06100;AT3G11440	IPR014778;IPR009057;IPR001005
		GRMZM2G180979	3	4	Zinc finger, CCCH-type;Ankyrin;Orphan nuclear receptor, NOR1 type	AT2G41900;AT5G12850	IPR000571;IPR002110;IPR003072
		GRMZM2G412073	3	4	unknown
		GRMZM2G089361	3	3	TCP Transcription factor	AT4G18390	IPR005333
		GRMZM2G139688	3	3	MYB domain transcription factor;Homeodomain-like;SANT, DNA-binding	AT5G06100;AT3G11440	IPR014778;IPR009057;IPR001005
		GRMZM2G001279	3	4	Zinc finger, CCCH-type;Ankyrin;Orphan nuclear receptor, NOR1 type	AT2G41900;AT5G12850	IPR000571;IPR002110;IPR003072
		GRMZM2G388987	3	4	Peptidase C19, ubiquitin carboxyl-terminal hydrolase 2;Zinc finger, MYND-type;Peptidase C19, ubiquitin carboxyl-terminal hydrolase 2, conserved site	AT4G31670;AT2G24640	IPR001394;IPR002893;IPR018200
		GRMZM2G115516	3	3	TCP Transcription factor	AT4G18390	IPR005333
zma-miR390a/b	6	GRMZM2G304745	1	1	Leucine-rich repeat;Protein kinase-like;Leucine-rich repeat, typical subtype;Serine/threonine protein kinase;Tyrosine protein kinase	AT1G63430;AT5G41180	IPR001611;IPR011009;IPR003591;IPR002290;IPR001245
		GRMZM2G080041	2	3	Leucine-rich repeat;Serine/threonine protein kinase-related;Leucine-rich repeat, N-terminal;Protein kinase-like;Leucine-rich repeat, typical subtype;Serine/threonine protein kinase;Tyrosine protein kinase;Serine/threonine protein kinase, active site	AT5G46330	IPR001611;IPR017442;IPR013210;IPR011009;IPR003591;IPR002290;IPR001245;IPR008271
		AC234169.1_FG004	3	4	unknown
		GRMZM2G155490	3	4	unknown
		GRMZM2G471926	3	3	Heat shock chaperonin-binding;Pentatricopeptide repeat;Ankyrin		IPR006636;IPR002885;IPR002110
		GRMZM2G084821	3	4	unknown
zma-miR393b/c	1	GRMZM2G135978	3	3	Cyclin-like F-box; Leucine-rich repeat;Leucine-rich repeat, cysteine-containing subtype	AT3G62980;AT4G03190	IPR001810;IPR001611;IPR006553
zma-miR394a/b	2	GRMZM2G064954	0	0	Cyclin-like F-box;Galactose oxidase/kelch, beta-propeller;F-box associated type 1	AT1G27340	IPR001810;IPR011043;IPR017451
		GRMZM2G119650	0	0	Cyclin-like F-box; Galactose oxidase/kelch, beta-propeller;F-box associated type 1	AT1G27340	IPR001810;IPR011043;IPR017451
zma-miR395a/b/d/e/f/g/h/i/j/n/p	4	GRMZM2G042171	1	2	Sulphate transporter/antisigma-factor antagonist STAS;Sulphate anion transporter;Sulphate anion transporter, conserved site;Sulphate transporter	AT5G10180;AT1G77990	IPR002645;IPR001902;IPR018045;IPR011547
		GRMZM2G149952	1	2	ATP-sulfurylase;PUA-like	AT3G22890;AT5G43780;AT4G14680	IPR002650;IPR015947
		GRMZM2G051270	2	3	ATP-sulfurylase;PUA-like	AT3G22890;AT5G43780;AT4G14680	IPR002650;IPR015947
		GRMZM2G122148	3	4	Methyltransferase-16, putative	AT5G01470	IPR019410
zma-miR395c/l/m	4	GRMZM2G149952	0	1	ATP-sulfurylase;PUA-like	AT3G22890;AT5G43780;AT4G14680	IPR002650;IPR015947
		GRMZM2G051270	1	2	ATP-sulfurylase;PUA-like	AT3G22890;AT5G43780;AT4G14680	IPR002650;IPR015947
		GRMZM2G042171	2	3	Sulphate transporter/antisigma-factor antagonist STAS;Sulphate anion transporter;Sulphate anion transporter, conserved site;Sulphate transporter	AT5G10180;AT1G77990	IPR002645;IPR001902;IPR018045;IPR011547
		GRMZM2G097434	3	4	Synaptojanin, N-terminal	AT3G14205	IPR002013
zma-miR395k	2	GRMZM2G042171	1	2	Sulphate transporter/antisigma-factor antagonist STAS;Sulphate anion transporter;Sulphate anion transporter, conserved site;Sulphate transporter	AT5G10180;AT1G77990	IPR002645;IPR001902;IPR018045;IPR011547
		GRMZM2G149952	3	4	ATP-sulfurylase;PUA-like	AT3G22890;AT5G43780;AT4G14680	IPR002650;IPR015947
zma-miR395o	3	GRMZM2G042171	2	3	Sulphate transporter/antisigma-factor antagonist STAS;Sulphate anion transporter;Sulphate anion transporter, conserved site;Sulphate transporter	AT5G10180;AT1G77990	IPR002645;IPR001902;IPR018045;IPR011547
		GRMZM2G149952	2	3	ATP-sulfurylase;PUA-like	AT3G22890;AT5G43780;AT4G14680	IPR002650;IPR015947
		GRMZM2G051270	3	4	ATP-sulfurylase;PUA-like	AT3G22890;AT5G43780;AT4G14680	IPR002650;IPR015947
zma-miR396a/b	3	GRMZM2G178990	2	2	unknown
		GRMZM2G097258	3	4	Zinc finger, U1-type;tRNA isopentenyltransferase;tRNA delta(2)-isopentenylpyrophosphate transferase	AT2G27760	IPR003604;IPR002627;IPR018022
		GRMZM2G087671	3	4	Tropoelastin;Rhodanese-like	AT2G40760	IPR003979;IPR001763
zma-miR396c/d	15	GRMZM2G018414	1	1	Glutamine-Leucine-Glutamine, QLQ;WRC		IPR014978;IPR014977
		GRMZM2G124566	1	1	Glutamine-Leucine-Glutamine, QLQ;WRC	AT2G36400;AT3G52910	IPR014978;IPR014977
		AY530952.1_FG004	1	1	unknown
		GRMZM2G129147	1	1	Glutamine-Leucine-Glutamine, QLQ;WRC		IPR014978;IPR014977
		GRMZM2G034876	1	1	Glutamine-Leucine-Glutamine, QLQ;WRC;Orn/DAP/Arg decarboxylase 2;Orphan nuclear receptor, NOR1 type		IPR014978;IPR000183;IPR003072;IPR014977
		GRMZM2G048993	1	1	Glutamine-Leucine-Glutamine, QLQ		IPR014978
		GRMZM2G105335	1	1	Glutamine-Leucine-Glutamine, QLQ;WRC	AT3G13960	IPR014978;IPR014977
		GRMZM2G041223	1	1	Glutamine-Leucine-Glutamine, QLQ;WRC		IPR014978;IPR014977
		GRMZM2G045977	1	1	Glutamine-Leucine-Glutamine, QLQ;WRC	AT2G36400;AT3G52910	IPR014978;IPR014977
		GRMZM2G098594	1	1	Glutamine-Leucine-Glutamine, QLQ;WRC		IPR014978;IPR014977
		GRMZM2G067743	1	1	Glutamine-Leucine-Glutamine, QLQ;Potassium channel, voltage dependent, Kv1.4		IPR014978;IPR020467
		GRMZM2G099862	2	2	Glutamine-Leucine-Glutamine, QLQ;Inhibin, beta B subunit;WRC		IPR014978;IPR000381;IPR014977
		GRMZM2G443903	3	3	K Homology;IQ calmodulin-binding region;Alpha-N-acetylglucosaminidase;WRC	AT5G13690	IPR004087;IPR000048;IPR007781;IPR014977
		GRMZM2G178261	3	3	Glutamine-Leucine-Glutamine, QLQ;WRC;Antifreeze protein, type I	AT2G22840;AT4G37740	IPR014978;IPR014977;IPR000104
		GRMZM2G075449	3	3	Glutamine-Leucine-Glutamine, QLQ;WRC;Antifreeze protein, type I		IPR014978;IPR014977;IPR000104
zma-miR396e/f	4	GRMZM2G087671	2	3	Tropoelastin;Rhodanese-like	AT2G40760	IPR003979;IPR001763
		GRMZM2G178990	3	3	unknown
		GRMZM2G478709	3	4	SKI-interacting protein SKIP, SNW domain	AT1G77180	IPR004015
		GRMZM2G008607	3	4	unknown	AT1G07040;AT1G27020;AT1G27030
zma-miR396g	1	GRMZM2G178990	0	0	unknown
zma-miR397a/b	3	GRMZM2G072808	0	0	Multicopper oxidase, type 1;Cupredoxin;Laccase;Multicopper oxidase, copper-binding site;Multicopper oxidase, type 3;Multicopper oxidase, type 2	AT5G60020;AT2G29130	IPR001117;IPR008972;IPR017761;IPR002355;IPR011707;IPR011706
		GRMZM2G419994	2	2	unknown	AT4G10270;AT4G10265
		GRMZM2G168953	3	4	Antifreeze protein, type I;2,3-dihydro-2,3-dihydroxybenzoate dehydrogenase;Concanavalin A-like lectin/glucanase;NAD(P)-binding;Serine/threonine protein kinase;Tyrosine protein kinase;Short-chain dehydrogenase/reductase SDR;Protein kinase, ATP binding site;Glucose/ribitol dehydrogenase;Serine/threonine protein kinase, active site;Serine/threonine protein kinase-related;Protein kinase-like;Legume l…	AT2G37710;AT3G53810;AT4G02410;AT4G02420	IPR000104;IPR003560;IPR008985;IPR016040;IPR002290;IPR001245;IPR002198;IPR017441;IPR002347;IPR008271;IPR017442;IPR011009;IPR001220;IPR002363
zma-miR398a/b	1	GRMZM2G068519	3	3	unknown
zma-miR399a/c/h	4	GRMZM2G070591	2	2	unknown
		GRMZM2G165734	2	2	unknown
		GRMZM2G075384	2	3	unknown
		GRMZM2G381453	3	4	Major facilitator superfamily, general substrate transporter;General substrate transporter;Major facilitator superfamily MFS-1;Sugar transporter, conserved site	AT3G13050	IPR016196;IPR005828;IPR011701;IPR005829
zma-miR399b	6	GRMZM2G165734	1	1	unknown
		GRMZM2G070591	1	1	unknown
		GRMZM2G081812	3	4	Zinc finger, C2H2-like;Zinc finger, C2H2-type;Zinc finger, LIM-type	AT1G30970	IPR015880;IPR007087;IPR001781
		GRMZM2G070087	3	4	Major facilitator superfamily, general substrate transporter;General substrate transporter;Major facilitator superfamily MFS-1;Phosphate permease	AT2G32830;AT2G38940;AT3G54700;AT5G43360;AT5G43350;AT5G43370	IPR016196;IPR005828;IPR011701;IPR004738
		GRMZM2G075870	3	4	Major facilitator superfamily, general substrate transporter;General substrate transporter;Major facilitator superfamily MFS-1;Phosphate permease	AT2G32830;AT2G38940;AT3G54700;AT5G43360;AT5G43350;AT5G43370	IPR016196;IPR005828;IPR011701;IPR004738
		GRMZM2G112377	3	4	Antifreeze protein, type I;Major facilitator superfamily, general substrate transporter;General substrate transporter;Major facilitator superfamily MFS-1;Phosphate permease	AT2G32830;AT2G38940;AT3G54700;AT5G43360;AT5G43350;AT5G43370	IPR000104;IPR016196;IPR005828;IPR011701;IPR004738
zma-miR399d	7	GRMZM2G070591	0	0	unknown
		GRMZM2G165734	0	0	unknown
		GRMZM2G075870	2	3	Major facilitator superfamily, general substrate transporter;General substrate transporter;Major facilitator superfamily MFS-1;Phosphate permease	AT2G32830;AT2G38940;AT3G54700;AT5G43360;AT5G43350;AT5G43370	IPR016196;IPR005828;IPR011701;IPR004738
		GRMZM2G112377	2	3	Antifreeze protein, type I;Major facilitator superfamily, general substrate transporter;General substrate transporter;Major facilitator superfamily MFS-1;Phosphate permease	AT2G32830;AT2G38940;AT3G54700;AT5G43360;AT5G43350;AT5G43370	IPR000104;IPR016196;IPR005828;IPR011701;IPR004738
		GRMZM2G045473	3	4	Major facilitator superfamily, general substrate transporter;General substrate transporter;Major facilitator superfamily MFS-1;Phosphate permease	AT2G32830;AT2G38940;AT3G54700;AT5G43360;AT5G43350;AT5G43370	IPR016196;IPR005828;IPR011701;IPR004738
		GRMZM2G326707	3	4	Major facilitator superfamily, general substrate transporter;General substrate transporter;Major facilitator superfamily MFS-1;Phosphate permease	AT2G32830;AT2G38940;AT3G54700;AT5G43360;AT5G43350;AT5G43370	IPR016196;IPR005828;IPR011701;IPR004738
		GRMZM2G081812	3	4	Zinc finger, C2H2-like;Zinc finger, C2H2-type;Zinc finger, LIM-type	AT1G30970	IPR015880;IPR007087;IPR001781
zma-miR399e/i/j	7	GRMZM2G070591	1	1	unknown
		GRMZM2G165734	1	1	unknown
		GRMZM2G106594	3	4	Mrp, conserved site;ATPase-like, ParA/MinD	AT5G50960	IPR000808;IPR019591
		GRMZM2G075870	3	4	Major facilitator superfamily, general substrate transporter;General substrate transporter;Major facilitator superfamily MFS-1;Phosphate permease	AT2G32830;AT2G38940;AT3G54700;AT5G43360;AT5G43350;AT5G43370	IPR016196;IPR005828;IPR011701;IPR004738
		GRMZM2G075384	3	4	unknown
		GRMZM2G112377	3	4	Antifreeze protein, type I;Major facilitator superfamily, general substrate transporter;General substrate transporter;Major facilitator superfamily MFS-1;Phosphate permease	AT2G32830;AT2G38940;AT3G54700;AT5G43360;AT5G43350;AT5G43370	IPR000104;IPR016196;IPR005828;IPR011701;IPR004738
		GRMZM2G097190	3	4	Mrp, conserved site;ATPase-like, ParA/MinD	AT5G50960	IPR000808;IPR019591
zma-miR408b	13	GRMZM2G066260	2	3	Multicopper oxidase, type 1;Cupredoxin;Multicopper oxidase, type 3		IPR001117;IPR008972;IPR011707
		GRMZM2G336337	2	3	Multicopper oxidase, type 1;Cupredoxin;Laccase;Multicopper oxidase, copper-binding site;Multicopper oxidase, type 3;Multicopper oxidase, type 2	AT5G05390;AT2G40370;AT2G30210;AT5G07130	IPR001117;IPR008972;IPR017761;IPR002355;IPR011707;IPR011706
		GRMZM2G100121	3	4	Leucine-rich repeat, ribonuclease inhibitor subtype	AT3G54650	IPR003590
		GRMZM2G004012	3	4	Cupredoxin;Plastocyanin-like	AT2G02850	IPR008972;IPR003245
		GRMZM2G097851	3	3	Cupredoxin;Plastocyanin-like;Orphan nuclear receptor, NOR1 type;Blue (type 1) copper domain	AT2G44790;AT3G60280;AT3G60270	IPR008972;IPR003245;IPR003072;IPR000923
		GRMZM2G023847	3	3	Cupredoxin;Plastocyanin-like;Myeloid transforming gene on chromosome 8 (MTG8)	AT1G72230;AT1G22480	IPR008972;IPR003245;IPR013290
		GRMZM2G391794	3	4	Leucine-rich repeat;Serine/threonine protein kinase-related;Leucine-rich repeat, N-terminal;Protein kinase-like;Leucine-rich repeat, typical subtype;Serine/threonine protein kinase;Protein kinase, ATP binding site;Tyrosine protein kinase;Serine/threonine protein kinase, active site	AT1G09970;AT3G19700	IPR001611;IPR017442;IPR013210;IPR011009;IPR003591;IPR002290;IPR017441;IPR001245;IPR008271
		GRMZM2G384327	3	3	D111/G-patch	AT3G52120	IPR000467
		GRMZM2G104028	3	3	Cupredoxin;Plastocyanin-like;Blue (type 1) copper domain		IPR008972;IPR003245;IPR000923
		GRMZM2G441768	3	4	Phosphopantetheine attachment site	AT3G54650	IPR006162
		GRMZM2G352678	3	4	Cupredoxin;Plastocyanin-like		IPR008972;IPR003245
		GRMZM2G132169	3	4	Multicopper oxidase, type 1;Cupredoxin;Multicopper oxidase, copper-binding site;Multicopper oxidase, type 3;Laccase;Multicopper oxidase, type 2	AT5G05390;AT2G40370;AT2G30210;AT5G07130	IPR001117;IPR008972;IPR002355;IPR011707;IPR017761;IPR011706
		GRMZM2G097141	3	4	unknown
zma-miR482	11	GRMZM2G169470	2	3	Tetratricopeptide TPR2;Tetratricopeptide repeat;Tetratricopeptide TPR-1;Tetratricopeptide region;Neuropeptide Y5 receptor	AT5G56290	IPR013105;IPR019734;IPR001440;IPR013026;IPR000393
		GRMZM2G079928	3	3	Trehalose-phosphatase;Glycosyl transferase, family 20	AT2G18700	IPR003337;IPR001830
		GRMZM2G100118	3	4	HEAT;Armadillo;Armadillo-type fold	AT1G51350	IPR000357;IPR000225;IPR016024
		GRMZM2G344848	3	4	Protein of unknown function DUF1645	AT3G27880	IPR012442
		GRMZM2G317586	3	4	unknown	AT1G13030
		GRMZM2G481373	3	4	Pentatricopeptide repeat	AT1G08070	IPR002885
		GRMZM2G159179	3	3	Cytochrome P450, C-terminal region;Cytochrome P450;Cytochrome P450, E-class, group II;Cytochrome P450, E-class, group IV;Cytochrome P450, E-class, group I	AT2G27690	IPR017973;IPR001128;IPR002402;IPR002403;IPR002401
		GRMZM2G154426	3	4	Protein of unknown function DUF250	AT4G39390;AT4G09810;AT1G34020	IPR004853
		GRMZM2G069382	3	4	NB-ARC;Zinc finger, CCHC-type		IPR002182;IPR001878
		GRMZM2G060583	3	4	Leucine-rich repeat;ATPase, AAA+ type, core;NB-ARC;Leucine-rich repeat, typical subtype		IPR001611;IPR003593;IPR002182;IPR003591
		GRMZM2G102802	3	4	unknown	AT5G43150
zma-miR528a/b	8	GRMZM2G148937	3	3	Alkaline phosphatase;Multi antimicrobial extrusion protein MatE	AT1G71870	IPR001952;IPR002528
		GRMZM2G367668	3	4	Multicopper oxidase, type 1;Cupredoxin;Laccase;Multicopper oxidase, copper-binding site;Multicopper oxidase, type 3;Multicopper oxidase, type 2		IPR001117;IPR008972;IPR017761;IPR002355;IPR011707;IPR011706
		GRMZM2G178741	3	4	Homeodomain-like;Homeobox;Homeobox, conserved site;Leucine zipper, homeobox-associated;Helix-turn-helix motif, lambda-like repressor	AT1G26960;AT1G69780	IPR009057;IPR001356;IPR017970;IPR003106;IPR000047
		GRMZM2G039381	3	4	Cupredoxin;Plastocyanin-like;Blue (type 1) copper domain		IPR008972;IPR003245;IPR000923
		GRMZM2G062069	3	4	unknown	AT3G15770
		GRMZM2G043300	3	4	Cupredoxin;Plastocyanin-like;Blue (type 1) copper domain		IPR008972;IPR003245;IPR000923
		GRMZM2G004106	3	4	Cupredoxin;Plastocyanin-like;Blue (type 1) copper domain		IPR008972;IPR003245;IPR000923
		GRMZM2G169033	3	3	Multicopper oxidase, type 1;Cupredoxin;Laccase;Multicopper oxidase, copper-binding site;Multicopper oxidase, type 3;Multicopper oxidase, type 2	AT5G09360;AT5G48100	IPR001117;IPR008972;IPR017761;IPR002355;IPR011707;IPR011706
zma-miR529	7	AC233751.1_FG002	3	3	unknown	AT5G50670;AT5G50570
		GRMZM2G160917	3	3	SBP-box transcription factor	AT2G42200;AT3G57920	IPR004333
		GRMZM2G307588	3	3	SBP-box transcription factor	AT2G42200;AT3G57920	IPR004333
		GRMZM2G126018	3	3	SBP-box transcription factor	AT2G42200;AT3G57920	IPR004333
		GRMZM2G101511	3	3	SBP-box transcription factor	AT5G50670;AT5G50570	IPR004333
		GRMZM2G370777	3	4	Transcription factor, K-box	AT2G22540;AT4G24540	IPR002487
		GRMZM2G460544	3	3	SBP-box transcription factor;Tropoelastin	AT2G42200;AT3G57920	IPR004333;IPR003979
zma-miR827	3	GRMZM2G003992	3	3	Tropomyosin	AT5G56210	IPR000533
		GRMZM2G166976	3	4	SPX, N-terminal; Major facilitator superfamily, general substrate transporter;Major facilitator superfamily MFS-1	AT1G63010;AT4G11810;AT4G22990	IPR004331;IPR016196;IPR011701
		GRMZM2G344061	3	4	NAD(P)-binding	AT2G21280	IPR016040
zma-miR1432	2	GRMZM2G423139	1	2	EF hand;Parvalbumin;Calcium-binding EF-hand;EF-HAND 1		IPR018248;IPR008080;IPR002048;IPR018247
		GRMZM2G011469	3	4	Poly(ADP-ribose) polymerase, catalytic region		IPR012317
