# Supplementary material for: A Genome-Wide Characterization of MicroRNA Genes in Maize
Source: PLoS Genet. 2009 Nov 20;5(11):e1000716. doi: 10.1371/journal.pgen.1000716 (PMC2773440; doi:10.1371/journal.pgen.1000716)
Supplement: Table S7 — Functional classification of targets with miRNA families based on Gene Ontology (GO). Classification of miRNA families of significantly overrepresented predicted miRNA targets based on GO full annotations are given. Adjusted P value, based on Benjamini and Hochberg correction applied on hypergeometric test is given. Cluster frequency represents total number of genes annotated to that GO term divided by total no of genes in the test set. Total frequency represents total number of genes annotated to that GO term divided by total no of genes in the reference set. Since one gene can be related to multiple GO terms, the sum of the percentages in each column is not a relevant parameter. (0.05 MB XLS) [file pgen.1000716.s007.xls]

## Sheet: shortened_uniqueMirna_enhanced_
Table S7: Functional classification of miRNA targets with miRNA families based on Gene Ontology (GO).
GOID	Description	Adjusted p value	ClusterFreq	TotalFreq	miRNA family
GO Molecular Functions
5488	binding	3.03e-07	154/187 82.3%	16671/26106 63.8%	miR1432;miR156;miR159;miR160;miR164;miR166;miR167;miR168;miR169;miR171;miR172;miR319;miR390;miR393;miR396;miR397;miR399;miR408;miR482;miR528;miR529;miR827
3676	nucleic acid binding	1.01e-13	89/187 47.5%	5662/26106 21.6%	miR156;miR159;miR160;miR164;miR166;miR167;miR168;miR169;miR172;miR319;miR396;miR408;miR482;miR528;miR529
3677	DNA binding	1.39e-19	79/187 42.2%	3565/26106 13.6%	miR156;miR159;miR160;miR164;miR166;miR167;miR169;miR172;miR319;miR396;miR408;miR528;miR529
30528	transcription regulator activity	0.0185	21/187 11.2%	1484/26106 5.6%	miR156;miR164;miR166;miR169;miR172;miR528;miR529
3700	transcription factor activity	0.000169	20/187 10.6%	951/26106 3.6%	miR156;miR166;miR169;miR172;miR528;miR529
5507	copper ion binding	7.76e-13	16/187 8.5%	157/26106 0.6%	miR164;miR397;miR408;miR528
8471	laccase activity	4.53e-07	5/187 2.6%	14/26106 0.0%	miR164;miR397;miR408;miR528
4781	sulfate adenylyltransferase (ATP) activity	0.0088	2/187 1.0%	7/26106 0.0%	miR395
4779	sulfate adenylyltransferase activity	0.0088	2/187 1.0%	7/26106 0.0%	miR395
16682	oxidoreductase activity acting on diphenols and related substances as donors, oxygen as acceptor	1.74e-06	5/187 2.6%	18/26106 0.0%	miR164;miR397;miR408;miR528
16679	oxidoreductase activity acting on diphenols and related substances as donors	5.68e-05	5/187 2.6%	36/26106 0.1%	miR164;miR397;miR408;miR528
GO Biological Processes
9719	response to endogenous stimulus	1.93e-18	14/187 7.4%	41/26106 0.1%	miR160;miR167
9725	response to hormone stimulus	1.93e-18	14/187 7.4%	41/26106 0.1%	miR160;miR167
45449	regulation of transcription	4.85e-18	60/187 32.0%	2243/26106 8.5%	miR156;miR160;miR164;miR166;miR167;miR169;miR172;miR319;miR396;miR408;miR528;miR529
9889	regulation of biosynthetic process	4.85e-18	60/187 32.0%	2265/26106 8.6%	miR156;miR160;miR164;miR166;miR167;miR169;miR172;miR319;miR396;miR408;miR528;miR529
10556	regulation of macromolecule biosynthetic process	4.85e-18	60/187 32.0%	2265/26106 8.6%	miR156;miR160;miR164;miR166;miR167;miR169;miR172;miR319;miR396;miR408;miR528;miR529
19219	regulation of nucleobase,nucleoside, nucleotide and nucleic acid metabolic process	4.85e-18	60/187 32.0%	2269/26106 8.6%	miR156;miR160;miR164;miR166;miR167;miR169;miR172;miR319;miR396;miR408;miR528;miR529
10468	regulation of gene expression	6.1e-18	60/187 32.0%	2289/26106 8.7%	miR156;miR160;miR164;miR166;miR167;miR169;miR172;miR319;miR396;miR408;miR528;miR529
31323	regulation of cellular metabolic process	8.91e-18	60/187 32.0%	2311/26106 8.8%	miR156;miR160;miR164;miR166;miR167;miR169;miR172;miR319;miR396;miR408;miR528;miR529
60255	regulation of macromolecule metabolic process	2.79e-17	60/187 32.0%	2370/26106 9.0%	miR156;miR160;miR164;miR166;miR167;miR169;miR172;miR319;miR396;miR408;miR528;miR529
19222	regulation of metabolic process	6.68e-17	60/187 32.0%	2417/26106 9.2%	miR156;miR160;miR164;miR166;miR167;miR169;miR172;miR319;miR396;miR408;miR528;miR529
51244	regulation of cellular process	1.38e-13	66/187 35.2%	3388/26106 12.9%	miR156;miR159;miR160;miR164;miR166;miR167;miR168;miR169;miR172;miR319;miR396;miR408;miR482;miR528;miR529
50791	regulation of biological process	5.96e-13	66/187 35.2%	3496/26106 13.3%	miR156;miR159;miR160;miR164;miR166;miR167;miR168;miR169;miR172;miR319;miR396;miR408;miR482;miR528;miR529
65007	biological regulation	1.32e-10	75/187 40.1%	4871/26106 18.6%	miR156;miR159;miR160;miR164;miR166;miR167;miR168;miR169;miR172;miR319;miR396;miR397;miR399;miR408;miR482;miR528;miR529
6355	regulation of transcription-DNA-dependent	1.13e-10	38/187 20.3%	1481/26106 5.6%	miR156;miR160;miR166;miR167;miR169;miR172;miR319;miR396;miR408;miR528;miR529
51252	regulation of RNA metabolic process	1.2e-10	38/187 20.3%	1486/26106 5.6%	miR156;miR160;miR166;miR167;miR169;miR172;miR319;miR396;miR408;miR528;miR529
19748	secondary metabolic process	0.0012	5/187 2.6%	68/26106 0.2%	miR164;miR397;miR408;miR528
6575	amino acid derivative metabolic process	0.00164	5/187 2.6%	73/26106 0.2%	miR164;miR397;miR408;miR528
42221	response to chemical stimulus	2.77e-08	18/187 9.6%	422/26106 1.6%	miR156;miR160;miR166;miR167;miR172;miR528
51869	response to stimulus	4.94e-05	35/187 18.7%	2177/26106 8.3%	miR156;miR159;miR160;miR164;miR166;miR167;miR172;miR396;miR397;miR399;miR528
9808	lignin metabolic process	4.53e-07	5/187 2.6%	14/26106 0.0%	miR164;miR397;miR408;miR528
46271	phenylpropanoid catabolic process	4.53e-07	5/187 2.6%	14/26106 0.0%	miR164;miR397;miR408;miR528
46274	lignin catabolic process	4.53e-07	5/187 2.6%	14/26106 0.0%	miR164;miR397;miR408;miR528
42219	amino acid derivative catabolic process	6.57e-07	5/187 2.6%	15/26106 0.0%	miR164;miR397;miR408;miR528
9698	phenylpropanoid metabolic process	2.96e-06	5/187 2.6%	20/26106 0.0%	miR164;miR397;miR408;miR528
16602	CCAAT-binding factor complex	5.88e-06	4/187 2.1%	10/26106 0.0%	miR169
19439	aromatic compound catabolic process	7.53e-06	5/187 2.6%	24/26106 0.0%	miR164;miR397;miR408;miR528
15114	phosphate transmembrane transporter activity	1.65e-08	5/187 2.6%	8/26106 0.0%	miR399
5317	inorganic phosphate transmembrane transporter activity	1.65e-08	5/187 2.6%	8/26106 0.0%	miR399
6817	phosphate transport	1.65e-08	5/187 2.6%	8/26106 0.0%	miR399
15103	inorganic anion transmembrane transporter activity	2.88e-06	6/187 3.2%	37/26106 0.1%	miR395;miR399
15698	inorganic anion transport	7.15e-05	6/187 3.2%	65/26106 0.2%	miR395;miR399
6820	anion transport	0.000446	6/187 3.2%	90/26106 0.3%	miR395;miR399
15290	secondary active transmembrane transporter activity	0.00356	9/187 4.8%	308/26106 1.1%	miR166;miR172;miR395;miR399;miR528
8509	anion transmembrane transporter activity	0.0147	6/187 3.2%	177/26106 0.6%	miR395;miR399
103	sulfate assimilation	0.0214	2/187 1.0%	11/26106 0.0%	miR395
5667	transcription factor complex	0.0286	4/187 2.1%	88/26106 0.3%	miR169
5201	extracellular matrix structural constituent	0.0286	2/187 1.0%	13/26106 0.0%	miR156;miR396;miR529
6791	sulfur utilization	0.0286	2/187 1.0%	13/26106 0.0%	miR395
Classification of miRNA families of significantly overrepresented predicted miRNA targets based on GO full annotations are given.
Adjusted P value, based on Benjamini and Hochberg correction applied on hypergeometric test is given.
Cluster frequency represents total number of genes annotated to that GO term divided by total no of genes in the test set.
Total frequency represents total number of genes annotated to that GO term divided by total no of genes in the reference set.
Since one gene can be related to multiple GO terms, the sum of the percentages in each column is not a relevant parameter.
