# Supplementary material for: A Genome-Wide Characterization of MicroRNA Genes in Maize
Source: PLoS Genet. 2009 Nov 20;5(11):e1000716. doi: 10.1371/journal.pgen.1000716 (PMC2773440; doi:10.1371/journal.pgen.1000716)
Supplement: Table S9 — Syntenic sites harboring MIR genes in maize and sorghum. The 82 ancestral sites are numbered according to their order in sorghum. “Homoeologue status” indicates whether the site is retained on only one or both homoeologous positions in maize. If “Single” then information is provided under “Maize Homoeologue A.” If “Both” then information is additionally given under “Maize Homoeologue B.” “Size” indicates the number of clustered paralog genes at a site. Only one representative gene is listed for each site; for paralog clusters this is the first in the series. (0.04 MB XLS) [file pgen.1000716.s009.xls]

## Sheet: Sheet1
Table S9: Syntenic sites harboring MIR genes in maize and sorghum
		Sorghum					Maize Homeologue A					Maize Homeologue B
Syntenic Site	Homoeologue Status	First Gene	Chr	Start	End	Size	First Gene	Chr	Start	End	Size	First Gene	Chr	Start	End	Size
1	Singleton	sbi-MIR169o	1	1029814	1030266	2	zma-MIR169l	1	297156551	297156640	1	-	-	-	-	-
2	Retained	sbi-MIR390	1	2870994	2871172	1	zma-MIR390a	1	291520857	291521038	1	zma-MIR390b	5	2767513	2767705	1
3	Retained	sbi-MIR167a	1	4354681	4354776	1	zma-MIR167d	1	286642587	286642688	1	zma-MIR167c	5	4293574	4293674	1
4	Singleton	sbi-MIR160d	1	5215950	5216049	1	zma-MIR160d	1	282533931	282534038	1	-	-	-	-	-
5	Singleton	sbi-MIR167b	1	7272352	7272549	1	zma-MIR167b	5	7648848	7648942	1	-	-	-	-	-
6	Singleton	sbi-MIR166b	1	7426521	7426592	1	zma-MIR166h	1	273716856	273716932	1	-	-	-	-	-
7	Singleton	sbi-MIR171a	1	7845711	7845871	1	zma-MIR171i	1	272306577	272306648	1	-	-	-	-	-
8	Retained	sbi-MIR171h	1	15608735	15608815	1	zma-MIR171l	1	245008435	245008513	1	zma-MIR171m	5	20201012	20201094	1
9	Retained	sbi-MIR166a	1	17295171	17295278	1	zma-MIR166b	1	222884234	222884350	1	zma-MIR166d	5	21811795	21811901	1
10	Singleton	sbi-MIR166i	1	27013404	27013489	1	zma-MIR166i	1	240574337	240574420	1	-	-	-	-	-
11	Singleton	sbi-MIR171i	1	52558149	52558238	1	zma-MIR171d	9	121888825	121888907	1	-	-	-	-	-
12	Singleton	sbi-MIR164c	1	61593529	61593681	1	zma-MIR164e	1	46979603	46979719	1	-	-	-	-	-
13	Singleton	sbi-MIR166c	1	69265260	69265353	1	zma-MIR166g	1	13498009	13498135	1	-	-	-	-	-
14	Singleton	sbi-MIR167h	1	69498654	69498743	1	zma-MIR167j	1	12555014	12555123	1	-	-	-	-	-
15	Singleton	sbi-MIR171d	1	71039535	71039687	1	zma-MIR171e	1	7917654	7917741	1	-	-	-	-	-
16	Retained	sbi-MIR528	1	71476711	71476794	1	zma-MIR528a	1	6388515	6388638	1	zma-MIR528b	9	149158152	149158230	1
17	Singleton	sbi-MIR160e	2	2925262	2925356	1	zma-MIR160f	2	234574901	234574982	1	-	-	-	-	-
18	Singleton	sbi-MIR167d	2	4993335	4993482	1	zma-MIR167e	7	9698743	9698827	1	-	-	-	-	-
19	Retained	sbi-MIR398	2	15190940	15190832	1	zma-MIR398a	2	166626805	166626945	1	zma-MIR398b	7	40743759	40743867	1
20	Singleton	sbi-MIR171c	2	17125729	17125837	1	zma-MIR171g	7	44684863	44684936	1	-	-	-	-	-
21	Singleton	sbi-MIR169e	2	58896558	58896666	1	zma-MIR169p	7	105703950	105704015	1	-	-	-	-	-
22	Retained	sbi-MIR156f	2	59375957	59376084	1	zma-MIR156f	2	177293554	177293690	1	zma-MIR156g	7	110563773	110563892	1
23	Singleton	sbi-MIR166e	2	61439831	61439981	1	zma-MIR166j	7	119086851	119086966	1	-	-	-	-	-
24	Singleton	sbi-MIR156d	2	62836722	62836846	1	zma-MIR156j	7	124932030	124932120	1	-	-	-	-	-
25	Retained	sbi-MIR169g	2	64603670	64606854	3	zma-MIR169j	2	189774610	189774727	1	zma-MIR169k	7	129971616	129971714	1
26	Singleton	sbi-MIR1432	2	71755920	71756103	1	zma-MIR1432	7	154759817	154759906	1	-	-	-	-	-
27	Retained	sbi-MIR164d	2	76402755	76402914	1	zma-MIR164a	2	213615191	213615311	1	zma-MIR164d	7	167014750	167014929	1
28	Singleton	sbi-MIR159b	3	1225082	1225334	1	zma-MIR159c	3	2710787	2710965	1	-	-	-	-	-
29	Retained	sbi-MIR319	3	1240163	1240411	1	zma-MIR319b	3	2764410	2764586	1	zma-MIR319d	8	31728688	31728859	1
30	Singleton	sbi-MIR156c	3	3473048	3473463	2	zma-MIR156c	3	7601812	7602200	2	-	-	-	-	-
31	Singleton	sbi-MIR393	3	6521844	6521966	1	zma-MIR393b	3	18361798	18361906	1	-	-	-	-	-
32	Retained	sbi-MIR159	3	8188095	8194553	2	zma-MIR159a	8	10508801	10705326	6	zma-MIR159f	3	25136695	25136910	1
33	Retained	sbi-MIR169a	3	10825168	10825258	1	zma-MIR169a	3	37277947	37278041	1	zma-MIR169b	8	4766596	4766716	1
34	Singleton	sbi-MIR408	3	15944292	15944496	1	zma-MIR408	8	38489971	38490118	1	-	-	-	-	-
35	Retained	sbi-MIR319b	3	58360214	58360392	1	zma-MIR319a	3	210557873	210558045	1	zma-MIR319c	8	146886263	146886440	1
36	Singleton	sbi-MIR167g	3	64088364	64088486	1	zma-MIR167f	3	190318430	190318514	1	-	-	-	-	-
37	Retained	sbi-MIR168	4	2246316	2246421	1	zma-MIR168b	4	244717574	244717641	1	zma-MIR168a	5	73637001	73637068	1
38	Singleton	sbi-MIR397	4	4027097	4027187	1	zma-MIR397b	5	81715330	81715414	1	-	-	-	-	-
39	Singleton	sbi-MIR160a	4	4236169	4236252	1	zma-MIR160a	4	242019450	242019554	1	-	-	-	-	-
40	Singleton	sbi-MIR156a	4	5373547	5373630	1	zma-MIR156d	5	91652003	91652099	1	-	-	-	-	-
41	Singleton	sbi-MIR171j	4	5853293	5853400	1	zma-MIR171a	4	240118490	240118589	1	-	-	-	-	-
42	Retained	sbi-MIR399k	4	9842715	9908339	5	zma-MIR399h	5	146148622	146157659	2	zma-MIR399a	4	234244931	234246181	2
43	Singleton	sbi-MIR529	4	44092392	44092507	1	zma-MIR529	5	159918369	159918496	1	-	-	-	-	-
44	Singleton	sbi-MIR169h	4	49253706	49253803	1	zma-MIR169f	5	164213909	164214024	1	-	-	-	-	-
45	Singleton	sbi-MIR162	4	55056602	55056728	1	zma-MIR162	5	181256474	181256604	1	-	-	-	-	-
46	Retained	sbi-MIR156g	4	55586941	55587029	1	zma-MIR156i	4	136297023	136297125	1	zma-MIR156l	5	183046938	183047028	1
47	Retained	sbi-MIR394b	4	62277173	62277249	1	zma-MIR394b	4	153293337	153293425	1	zma-MIR394a	5	193296455	193296547	1
48	Singleton	sbi-MIR166d	4	63283312	63283398	1	zma-MIR166c	4	149531059	149531151	1	-	-	-	-	-
49	Retained	sbi-MIR166g	4	64225078	64225485	2	zma-MIR166k	5	209830443	209830831	2	zma-MIR166n	4	177224263	177224359	1
50	Singleton	sbi-MIR164b	4	64881672	64881782	1	zma-MIR164f	4	175585200	175585308	1	-	-	-	-	-
51	Retained	sbi-MIR396a	4	66085287	66092638	2	zma-MIR396f	5	213536958	213547567	2	zma-MIR396a	4	172385960	172391088	2
52	Retained	sbi-MIR172c	4	67015298	67015416	1	zma-MIR172c	4	170217225	170217348	1	zma-MIR172b	5	214935442	214935568	1
53	Singleton	sbi-MIR169i	5	17050323	17050491	1	zma-MIR169o	4	12849181	12849319	1	-	-	-	-	-
54	Retained	sbi-MIR156h	6	50885046	50885139	1	zma-MIR156h	10	128172800	128172883	1	zma-MIR156e	2	31945945	31946037	1
55	Retained	sbi-MIR171e	6	54609030	54609153	1	zma-MIR171k	10	136948958	136949023	1	zma-MIR171h	2	16726205	16726290	1
56	Singleton	sbi-MIR399i	6	55042923	55043043	1	zma-MIR399e	2	16262187	16262272	1	-	-	-	-	-
57	Singleton	sbi-MIR169k	6	56718764	56718860	1	zma-MIR169c	2	11193637	11193736	1	-	-	-	-	-
58	Retained	sbi-MIR171k	6	57730663	57730749	1	zma-MIR171b	10	142605624	142605709	1	zma-MIR171c	2	8871210	8871289	1
59	Retained	sbi-MIR395g	6	58760409	58761423	5	zma-MIR395n	10	144308658	144309238	3	zma-MIR395d	2	6307467	6319348	9
60	Retained	sbi-MIR396e	6	60827025	60827213	1	zma-MIR396d	10	147441846	147442074	1	zma-MIR396c	2	1947328	1947514	1
61	Retained	sbi-MIR393b	6	61406228	61406311	1	zma-MIR393b	10	148231076	148231173	1	zma-MIR393	2	736535	736626	1
62	Singleton	sbi-MIR160c	7	2730531	2730613	1	zma-MIR160c	6	9243585	9243677	1	-	-	-	-	-
63	Singleton	sbi-MIR395k	7	4657883	4658625	5	zma-MIR395k	10	78978258	78978842	4	-	-	-	-	-
64	Singleton	sbi-MIR171b	7	7609099	7609230	1	zma-MIR171j	10	43935889	43935985	1	-	-	-	-	-
65	Singleton	sbi-MIR156i	7	55808117	55808237	1	zma-MIR156a	4	91198421	91198547	1	-	-	-	-	-
66	Singleton	sbi-MIR169m	7	61058644	61071273	4	zma-MIR169i	4	47028367	47240671	2	-	-	-	-	-
67	Singleton	sbi-MIR169p	8	1401818	1401922	1	zma-MIR169n	3	228420373	228420477	1	-	-	-	-	-
68	Singleton	sbi-MIR169q	8	12306909	12307012	1	zma-MIR169m	3	98461008	98461109	1	-	-	-	-	-
69	Singleton	sbi-MIR167i	8	51952391	51954857	2	zma-MIR167a	3	115392919	115395094	2	-	-	-	-	-
70	Singleton	sbi-MIR164a	9	39002547	39002672	1	zma-MIR164b	6	141804685	141804779	1	-	-	-	-	-
71	Singleton	sbi-MIR164e	9	45090953	45091157	1	zma-MIR164g	6	138481060	138481231	1	-	-	-	-	-
72	Singleton	sbi-MIR399g	9	55682225	55688352	3	zma-MIR399c	6	159807920	159815866	2	-	-	-	-	-
73	Singleton	sbi-MIR172a	9	58962031	58962132	1	zma-MIR172d	6	169045742	169045814	1	-	-	-	-	-
74	Singleton	sbi-MIR399d	10	1544093	1544297	1	zma-MIR399j	9	24326188	24326363	1	-	-	-	-	-
75	Singleton	sbi-MIR396b	10	4424888	4425015	1	zma-MIR396b	9	15254382	15254518	1	-	-	-	-	-
76	Singleton	sbi-MIR171g	10	54088668	54088744	1	zma-MIR171n	9	93709681	93709759	1	-	-	-	-	-
77	Singleton	sbi-MIR156e	10	55009872	55009994	1	zma-MIR156k	6	96318200	96318290	1	-	-	-	-	-
78	Singleton	sbi-MIR169b	10	55869177	55869278	1	zma-MIR169r	9	106044966	106045092	1	-	-	-	-	-
79	Retained	sbi-MIR167c	10	56170660	56170790	1	zma-MIR167h	6	92212951	92213057	1	zma-MIR167i	9	107222251	107222344	1
80	Retained	sbi-MIR160b	10	56834481	56834562	1	zma-MIR160b	5	42359029	42359114	1	zma-MIR160g	6	90346957	90347043	1
81	Singleton	sbi-MIR166ph	10	59811964	59812025	1	zma-MIR166a	6	83064618	83064824	1	-	-	-	-	-
The 81 ancestral sites are numbered according to their order in sorghum.
Homoeologue status indicates whether the site is retained on only one
or both homoeologous positions in maize. If "Single" then information is
provided under "Maize Homoeologue A". If "Both" then information is
additionally given under "Maize Homoeologue B". "Size" indicates the
number of clustered paralog genes at a site. Only one representative
gene is listed for each site; for paralog clusters this is the first in
the series.
