# Supplementary material for: A Genome-Wide Characterization of MicroRNA Genes in Maize
Source: PLoS Genet. 2009 Nov 20;5(11):e1000716. doi: 10.1371/journal.pgen.1000716 (PMC2773440; doi:10.1371/journal.pgen.1000716)
Supplement: Table S10 — Panzea accession of maize miRNA genes. (0.04 MB XLS) [file pgen.1000716.s010.xls]

## Sheet: Panzea Accession
Table S10: Panzea Accession of maize miRNA gene
PZ id	ID	Score	PIC	HP Rank	HP PIC
pza03282	miR156a	0.94	0.173	1	0.173
pza03283	miR156b	0.8723	0.3411	1	0.3411
pza03283	miR156b	0.8723	0.3411	2	0.5918
pza03284	miR156d	0.9707	0.3207	1	0.3207
pza03284	miR156d	0.9704	0.0994	2	0.4035
pza03285	miR156e	0.8647	0.28	1	0.28
pza03286	miR156f	0.8862	0.178	1	0.178
pza03288	miR156i	0.8016	0.1889	1	0.1889
pza03288	miR156i	0.8125	0.1364	2	0.2052
pza03289	miR160b	0.9683	0.2859	1	0.2859
pza03289	miR160b	0.9735	0.178	2	0.3402
pza03289	miR160b	0.9707	0.2149	3	0.3524
pza03290	miR160c	0.9615	0.2205	1	0.2205
pza03290	miR160c	0.9787	0.1278	2	0.2474
pza03291	miR160e	0.5715	0.3613	1	0.3613
pza03291	miR160e	0.5348	0.2265	2	0.4836
pza03291	miR160e	0.6957	0.1319	3	0.5056
pza03293	miR164a	0.7839	0.3729	1	0.3729
pza03293	miR164a	0.8844	0.3398	2	0.6555
pza03293	miR164a	0.6776	0.2533	3	0.7033
pza03294	miR164b	0.7847	0.2772	1	0.2772
pza03295	miR164d	0.8519	0.2824	1	0.2824
pza03295	miR164d	0.8575	0.178	2	0.398
pza03296	miR166a	0.8777	0.368	1	0.368
pza03296	miR166a	0.8726	0.292	2	0.5888
pza03296	miR166a	0.9184	0.1889	3	0.6926
pza03296	miR166a	0.8779	0.292	4	0.7228
pza03296	miR166a	0.832	0.1364	5	0.7419
pza03297	miR166c	0.9107	0.292	1	0.292
pza03297	miR166c	0.9012	0.1319	2	0.3434
pza03297	miR166c	0.9117	0.1319	3	0.3693
pza03298	miR166d	0.9599	0.3719	1	0.3719
pza03298	miR166d	0.9568	0.3457	2	0.5676
pza03298	miR166d	0.9602	0.2562	3	0.5897
pza03299	miR166f	0.842	0.3735	1	0.3735
pza03299	miR166f	0.8279	0.3353	2	0.6563
pza03299	miR166f	0.824	0.2265	3	0.7429
pza03299	miR166f	0.8388	0.3502	4	0.777
pza03300	miR166h	0.975	0.1103	1	0.1103
pza03300	miR166h	0.975	0.1103	2	0.2146
pza03301	miR166i	0.9223	0.3719	1	0.3719
pza03301	miR166i	0.9531	0.3103	2	0.5226
pza03301	miR166i	0.9284	0.1278	3	0.5685
pza03302	miR167a	0.9059	0.1706	1	0.1706
pza03302	miR167a	0.9059	0.0948	2	0.185
pza03302	miR167a	0.8778	0.1706	3	0.185
pza03303	miR167b	0.6242	0.1948	1	0.1948
pza03303	miR167b	0.613	0.1948	2	0.3706
pza03303	miR167b	0.6452	0.1411	3	0.4825
pza03304	miR167c	0.8819	0.369	1	0.369
pza03304	miR167c	0.9091	0.1833	2	0.5148
pza03304	miR167c	0.9193	0.1319	3	0.598
pza03305	miR167d	0.9408	0.3663	1	0.3663
pza03305	miR167d	0.9091	0.3663	2	0.6678
pza03305	miR167d	0.9431	0.2755	3	0.7664
pza03305	miR167d	0.9146	0.1278	4	0.785
pza03305	miR167d	0.9184	0.3103	5	0.8028
pza03307	miR172b	0.8	0.2461	1	0.2461
pza03308	miR172c	0.8951	0.1364	1	0.1364
pza03309	miR393a	0.9722	0.2011	1	0.2011
pza03309	miR399a	0.9722	0.2011	1	0.2011
pza03309	miR393b	0.92	0.3604	1	0.3604
pza03309	miR393a	0.9099	0.2011	2	0.2011
pza03310	miR393b	0.92	0.3604	1	0.3604
pza03311	miR394a	0.8894	0.2503	1	0.2503
pza03311	miR394a	0.9066	0.2149	2	0.4378
pza03311	miR394a	0.9128	0.173	3	0.5655
pza03311	miR394a	0.8852	0.173	4	0.6728
pza03311	miR394a	0.8843	0.1239	5	0.7358
pza03311	miR394a	0.8825	0.1239	6	0.7431
pza03312	miR394b	0.9323	0.3733	1	0.3733
pza03312	miR394b	0.9323	0.3278	2	0.5228
pza03312	miR394b	0.9323	0.368	3	0.6451
pza03313	miR399b	0.9804	0.3719	1	0.3719
pza03313	miR399b	0.9801	0.1948	2	0.5112
pza03315	miR172d	0.9333	0.1411	1	0.1411
pza03316	miR169b	0.848	0.1364	1	0.1364
pza03317	miR166e	0.9377	0.28	1	0.28
pza03317	miR166e	0.9355	0.173	2	0.4282
pza03318	miR164c	0.8972	0.2688	1	0.2688
