# Supplementary material for: A Genome-Wide Characterization of MicroRNA Genes in Maize
Source: PLoS Genet. 2009 Nov 20;5(11):e1000716. doi: 10.1371/journal.pgen.1000716 (PMC2773440; doi:10.1371/journal.pgen.1000716)
Supplement: Table S11 — Maize miRNA gene diversity. (0.03 MB XLS) [file pgen.1000716.s011.xls]

## Sheet: Summary
Table S11:Maize MIRNA gene diversity
	Inbreds					Teosintes
Gene	N	L	S	h	π	N	L	S	h	π
miR156a	28	397	2	2	0.0017	4	286	2	2	0.0035
miR156b	28	257	15	5	0.0168	12	229	12	6	0.0181
miR156e	28	215	2	2	0.00325	13	150	5	4	0.00667
miR156e	28	366	5	3	0.00436	6	278	11	5	0.01511
miR160a	28	418	20	9	0.01185	13	278	16	8	0.01379
miR160c	27	332	4	3	0.00244	14	343	13	8	0.00871
miR160f	22	332	14	7	0.0142	14	231	16	10	0.01832
miR162	11	186	0	1	0	10	240	2	2	0.00167
miR164d	27	284	8	8	0.00606	13	278	11	11	0.01144
miR166a	26	213	6	7	0.01114	6	287	8	5	0.01221
miR166c	26	262	5	5	0.00391	11	248	7	5	0.0088
miR166c	28	319	15	8	0.0077	11	426	23	9	0.01554
mIR166e	29	273	2	3	0.00187	13	273	3	4	0.00357
miR166i	27	359	8	6	0.00703	5	363	8	4	0.00937
miR167c	26	299	6	6	0.0046	13	350	14	10	0.01209
miR167g	25	335	16	9	0.01146	7	297	9	6	0.01122
miR168	16	427	13	9	0.00918	8	425	17	6	0.01739
miR169b	25	236	9	7	0.00421	12	314	2	3	0.00106
miR169i	28	435	16	4	0.00868	10	455	31	9	0.02149
miR171g	26	234	8	6	0.01006	11	204	9	8	0.0148
miR171m	27	381	9	6	0.00501	10	289	6	6	0.00684
miR172b	23	245	4	3	0.00403	12	278	7	6	0.00834
miR172c	25	281	7	6	0.00738	10	365	10	8	0.00834
miR172d	13	206	1	2	0.00075	8	305	4	3	0.00328
miR394b	28	419	17	11	0.01152	7	371	13	7	0.01258
miR396a	28	267	2	3	0.00076	8	280	2	2	0.00179
miR399b	8	298	5	3	0.00707	5	353	12	5	0.0136
miR399d	9	250	4	3	0.00622	5	320	12	5	0.015
average	23.9286	304.5	7.96429	5.25	0.00654429	9.67857	304.143	10.1786	5.96429	0.0105221
N = number of lines
L= length of alignment excluding gaps
S = segregating sites
h = haplotypes
π = average proportion of pairwise nucleotide differences per nucleotide site
